# Supplementary material for: Single-molecule trapping and spectroscopy reveals photophysical heterogeneity of phycobilisomes quenched by Orange Carotenoid Protein
Source: Nat Commun. 2019 Mar 12;10:1172. doi: 10.1038/s41467-019-09084-2 (PMC6414729; doi:10.1038/s41467-019-09084-2)
Supplement: Supplementary file 4 — Source Data File [file 41467_2019_9084_MOESM4_ESM.xlsx]

## Sheet: Figure 1d
Wavelength (nm)	PB only (data)	PB only (fit)	PB+OCP (data)	PB+OCP (fit)	PB+OCP (peak-normalized data)
600	0.00230663	0.0100768	0.0010433	0.00300355	0.0155832
601	0.00244237	0.0106973	0.00118451	0.00311868	0.0176925
602	0.00269695	0.0113494	0.00146467	0.00323777	0.021877
603	0.00289788	0.0120346	0.00113319	0.00336109	0.0169259
604	0.00389521	0.0127539	0.00127995	0.00348893	0.019118
605	0.00350393	0.0135085	0.00141028	0.00362169	0.0210646
606	0.00391575	0.0142999	0.00150291	0.00375981	0.0224482
607	0.00477834	0.0151292	0.00182113	0.00390381	0.0272014
608	0.00496985	0.015998	0.00171901	0.00405434	0.025676
609	0.00585768	0.0169077	0.00169833	0.00421213	0.0253671
610	0.00663922	0.01786	0.0021928	0.00437806	0.0327529
611	0.0072975	0.0188568	0.00261231	0.00455315	0.0390189
612	0.00862793	0.0199003	0.0027674	0.0047386	0.0413353
613	0.00942765	0.0209931	0.00282127	0.0049358	0.0421399
614	0.0103934	0.0221385	0.00302566	0.00514634	0.0451929
615	0.0125924	0.0233407	0.00369031	0.00537208	0.0551205
616	0.0123062	0.0246048	0.00375899	0.0056151	0.0561462
617	0.0151626	0.0259378	0.00441155	0.00587778	0.0658932
618	0.0172549	0.0273484	0.00482359	0.00616281	0.0720477
619	0.0185641	0.028848	0.00485031	0.00647316	0.0724468
620	0.0212058	0.0304514	0.00580932	0.00681217	0.0867711
621	0.0228885	0.0321772	0.00668443	0.00718348	0.0998422
622	0.0259478	0.0340492	0.00665712	0.00759107	0.0994342
623	0.0286623	0.0360971	0.00744217	0.00803925	0.11116
624	0.0332207	0.0383572	0.00760385	0.00853261	0.113575
625	0.0362176	0.0408738	0.00907652	0.00907604	0.135572
626	0.0400575	0.0436999	0.0103634	0.00967462	0.154794
627	0.0431201	0.0468978	0.00923663	0.0103336	0.137963
628	0.0511001	0.0505391	0.0115305	0.0110584	0.172226
629	0.055385	0.0547054	0.0117126	0.0118542	0.174946
630	0.0622297	0.059487	0.013431	0.0127264	0.200612
631	0.0653138	0.0649823	0.0149574	0.0136799	0.223411
632	0.075016	0.0712964	0.0150548	0.0147193	0.224866
633	0.0805465	0.0785384	0.0175114	0.0158488	0.26156
634	0.0904411	0.0868198	0.0171368	0.0170717	0.255964
635	0.0987415	0.0962522	0.0191106	0.0183907	0.285445
636	0.109362	0.106945	0.0210599	0.0198074	0.314561
637	0.121896	0.119005	0.0215969	0.0213221	0.322582
638	0.127772	0.132537	0.023258	0.0229339	0.347394
639	0.151005	0.147644	0.0229772	0.0246404	0.3432
640	0.162058	0.164435	0.0273382	0.0264377	0.408338
641	0.175195	0.183025	0.0278747	0.0283202	0.416351
642	0.202169	0.203549	0.0294229	0.0302804	0.439475
643	0.221959	0.226158	0.0300839	0.0323093	0.449349
644	0.246183	0.251035	0.0333286	0.034396	0.497813
645	0.279482	0.27838	0.0339518	0.0365278	0.507122
646	0.306092	0.308411	0.0391345	0.0386907	0.584533
647	0.338304	0.341342	0.0378629	0.0408691	0.56554
648	0.376113	0.377352	0.0430184	0.0430463	0.642546
649	0.426111	0.416547	0.0466415	0.0452043	0.696661
650	0.459548	0.458915	0.0468806	0.0473248	0.700232
651	0.49854	0.504278	0.0493006	0.0493888	0.73638
652	0.555332	0.552251	0.0524471	0.0513772	0.783377
653	0.594349	0.602216	0.054268	0.0532713	0.810575
654	0.657151	0.653322	0.0549907	0.055053	0.821369
655	0.7014	0.704511	0.0571504	0.056705	0.853628
656	0.752636	0.754574	0.0572605	0.0582113	0.855273
657	0.800584	0.80224	0.0603897	0.0595574	0.902011
658	0.837368	0.846274	0.0617261	0.0607309	0.921974
659	0.884832	0.885591	0.0597994	0.0617211	0.893195
660	0.906517	0.919355	0.0634477	0.0625199	0.947688
661	0.945255	0.947048	0.0656768	0.0631211	0.980983
662	0.962483	0.968512	0.063871	0.0635215	0.954011
663	0.981431	0.983941	0.0652852	0.06372	0.975133
664	0.99998	0.993831	0.06695	0.0637181	1
665	0.998143	0.998904	0.0651327	0.0635197	0.972856
666	0.998627	1	0.0625162	0.0631308	0.933774
667	1	0.997971	0.0612598	0.0625597	0.915008
668	0.987377	0.993587	0.0595746	0.0618165	0.889837
669	0.985626	0.987459	0.0614982	0.0609127	0.918569
670	0.976623	0.979995	0.0567344	0.0598617	0.847415
671	0.966383	0.971393	0.0572571	0.0586775	0.855221
672	0.949361	0.96166	0.0557263	0.0573753	0.832357
673	0.931609	0.950649	0.0539335	0.0559708	0.805579
674	0.942069	0.938117	0.0512598	0.05448	0.765643
675	0.924073	0.923786	0.053147	0.0529189	0.793831
676	0.892584	0.907388	0.0528669	0.0513033	0.789647
677	0.89112	0.888719	0.0524494	0.0496488	0.783411
678	0.87156	0.867664	0.050649	0.0479703	0.75652
679	0.84224	0.844211	0.0469642	0.0462818	0.701481
680	0.824805	0.818459	0.045132	0.0445965	0.674115
681	0.792841	0.790609	0.042092	0.0429267	0.628708
682	0.773266	0.760948	0.0403069	0.0412833	0.602044
683	0.727906	0.729828	0.040592	0.0396764	0.606302
684	0.682852	0.69765	0.0370866	0.0381147	0.553944
685	0.668965	0.664836	0.0388285	0.0366054	0.579962
686	0.630923	0.631813	0.0337802	0.035155	0.504558
687	0.593787	0.598995	0.0341463	0.0337685	0.510027
688	0.561262	0.566768	0.0317394	0.0324498	0.474077
689	0.52208	0.53548	0.0328039	0.0312015	0.489976
690	0.49881	0.505431	0.0305765	0.0300256	0.456706
691	0.468789	0.476873	0.0311465	0.0289228	0.465221
692	0.441655	0.450001	0.0274037	0.027893	0.409315
693	0.424447	0.424959	0.025041	0.0269354	0.374025
694	0.398053	0.401838	0.0248103	0.0260485	0.370579
695	0.380127	0.38068	0.0274555	0.0252299	0.41009
696	0.358774	0.361487	0.0242058	0.0244773	0.361551
697	0.342922	0.344221	0.0225212	0.0237873	0.336389
698	0.330724	0.328811	0.0215019	0.0231567	0.321163
699	0.315608	0.315162	0.0223323	0.0225817	0.333567
700	0.314675	0.303158	0.0209242	0.0220586	0.312535
701	0.301811	0.292671	0.0246711	0.0215834	0.3685
702	0.292186	0.283562	0.0213898	0.0211522	0.319489
703	0.284575	0.275689	0.0214587	0.020761	0.320519
704	0.27187	0.268911	0.0189346	0.020406	0.282818
705	0.261977	0.263089	0.0186197	0.0200834	0.278113
706	0.25646	0.25809	0.018708	0.0197896	0.279433
707	0.253374	0.25379	0.0212523	0.0195212	0.317436
708	0.255578	0.250074	0.0168228	0.0192749	0.251275
709	0.240696	0.24684	0.0177411	0.0190477	0.26499
710	0.245976	0.243992	0.0210104	0.0188368	0.313822
711	0.239294	0.241448	0.0192241	0.0186396	0.287141
712	0.234014	0.239136	0.0167925	0.0184538	0.250822
713	0.233155	0.236994	0.0197553	0.0182772	0.295076
714	0.234773	0.23497	0.0177031	0.018108	0.264422
715	0.225244	0.233018	0.0193286	0.0179444	0.288702
716	0.228119	0.231102	0.017465	0.0177849	0.260866
717	0.219333	0.229192	0.0156116	0.0176282	0.233183
718	0.225444	0.227264	0.0161297	0.0174732	0.240921
719	0.227298	0.225299	0.0173187	0.017319	0.258682
720	0.223039	0.223282	0.0193327	0.0171645	0.288764
721	0.211541	0.221201	0.0189149	0.0170093	0.282523
722	0.213462	0.21905	0.0152982	0.0168526	0.228501
723	0.21401	0.216822	0.0159014	0.016694	0.237511
724	0.208619	0.214514	0.0178131	0.0165331	0.266065
725	0.207292	0.212124	0.0174297	0.0163697	0.260339
726	0.20828	0.209653	0.0147616	0.0162035	0.220487
727	0.202659	0.2071	0.0185479	0.0160343	0.277041
728	0.204692	0.204468	0.0166695	0.0158621	0.248984
729	0.189874	0.201758	0.0160482	0.0156868	0.239704
730	0.200568	0.198974	0.0159917	0.0155083	0.23886
731	0.195944	0.196118	0.014405	0.0153268	0.21516
732	0.193551	0.193195	0.014307	0.0151422	0.213697
733	0.188089	0.190208	0.0169671	0.0149547	0.253429
734	0.195435	0.187161	0.0140019	0.0147643	0.20914
735	0.172731	0.184058	0.0142264	0.0145711	0.212493
736	0.186713	0.180904	0.0138892	0.0143753	0.207456
737	0.181989	0.177703	0.0143259	0.0141771	0.213979
738	0.177602	0.174459	0.0139774	0.0139764	0.208774
739	0.174538	0.171177	0.0128208	0.0137736	0.191499
740	0.167987	0.16786	0.0154743	0.0135688	0.231133
741	0.168553	0.164515	0.0124782	0.0133621	0.186381
742	0.158341	0.161143	0.0120556	0.0131537	0.180069
743	0.161601	0.157751	0.0116207	0.0129438	0.173573
744	0.162539	0.154343	0.0109143	0.0127325	0.163021
745	0.152849	0.150922	0.0120792	0.0125201	0.180421
746	0.154637	0.147492	0.0113672	0.0123067	0.169786
747	0.153733	0.144058	0.0137387	0.0120924	0.205208
748	0.142602	0.140624	0.0106388	0.0118774	0.158907
749	0.140201	0.137194	0.0146597	0.011662	0.218965
750	0.139202	0.133771	0.0111987	0.0114462	0.16727
751	0.129756	0.130358	0.0123422	0.0112303	0.18435
752	0.117453	0.126961	0.0115626	0.0110143	0.172705
753	0.126766	0.123581	0.0103364	0.0107985	0.15439
754	0.116462	0.120223	0.00919341	0.010583	0.137318
755	0.113518	0.116889	0.0106458	0.010368	0.159011
756	0.108955	0.113583	0.0113918	0.0101535	0.170154
757	0.111621	0.110308	0.011115	0.00993983	0.166019
758	0.108245	0.107066	0.0122025	0.00972703	0.182262
759	0.0997458	0.103859	0.00929082	0.00951525	0.138772
760	0.0987744	0.100692	0.0100379	0.00930464	0.149932
761	0.0883335	0.0975652	0.0112882	0.00909532	0.168606
762	0.0915883	0.0944817	0.0120976	0.00888741	0.180696
763	0.0947384	0.0914434	0.0114388	0.00868103	0.170856
764	0.0869429	0.0884524	0.0122564	0.0084763	0.183068
765	0.0864554	0.0855104	0.00871994	0.00827333	0.130246
766	0.0733878	0.0826191	0.0100325	0.00807223	0.14985
767	0.077367	0.07978	0.00913917	0.0078731	0.136507
768	0.0821152	0.0769946	0.0111828	0.00767603	0.167033
769	0.0754436	0.074264	0.0107948	0.00748112	0.161237
770	0.0699474	0.0715894	0.00877573	0.00728846	0.131079
771	0.0658042	0.0689717	0.00835831	0.00709813	0.124844
772	0.0568513	0.0664119	0.00900414	0.0069102	0.13449
773	0.0639369	0.0639106	0.00855851	0.00672476	0.127834
774	0.0592648	0.0614684	0.00885034	0.00654186	0.132193
775	0.0617239	0.0590858	0.00915398	0.00636158	0.136729
776	0.0534182	0.0567632	0.00905692	0.00618398	0.135279
777	0.0530958	0.0545008	0.00742	0.00600911	0.110829
778	0.0436687	0.0522987	0.00730754	0.00583701	0.109149
779	0.0503668	0.0501569	0.00979188	0.00566775	0.146257
780	0.0493197	0.0480754	0.00990415	0.00550135	0.147934
781	0.0475346	0.0460541	0.00880489	0.00533785	0.131514
782	0.0433557	0.0440925	0.010784	0.0051773	0.161075
783	0.0451656	0.0421904	0.0081933	0.00501971	0.122379
784	0.0427208	0.0403473	0.0085044	0.00486512	0.127026
785	0.0441438	0.0385628	0.0129017	0.00471354	0.192707
786	0.042371	0.0368361	0.00981781	0.00456499	0.146644
787	0.0409177	0.0351667	0.00840004	0.00441948	0.125467
788	0.0439324	0.0335538	0.0105314	0.00427702	0.157303
789	0.0413304	0.0319966	0.00862386	0.00413762	0.128811
790	0.0386847	0.0304943	0.0108095	0.00400129	0.161456
791	0.0450708	0.0290459	0.0097414	0.003868	0.145503
792	0.0368255	0.0276506	0.00748692	0.00373778	0.111829
793	0.0402344	0.0263072	0.00896463	0.00361059	0.1339
794	0.0341868	0.0250149	0.0085747	0.00348645	0.128076
795	0.0366224	0.0237725	0.0100879	0.00336532	0.150678
796	0.0346905	0.0225788	0.00875365	0.0032472	0.130749
797	0.0341089	0.0214329	0.00912239	0.00313206	0.136257
798	0.0335445	0.0203336	0.00897915	0.00301988	0.134117
799	0.0327469	0.0192796	0.0106107	0.00291064	0.158487
800	0.0313411	0.0182698	0.00895582	0.00280432	0.133769
801	0.0327289	0.0173031	0.0106065	0.00270087	0.158425
802	0.0338936	0.0163781	0.0130759	0.00260028	0.195309
803	0.0290007	0.0154938	0.0089835	0.00250251	0.134182
804	0.0290507	0.0146488	0.0117628	0.00240752	0.175696
805	0.03583	0.013842	0.0110896	0.00231527	0.16564
806	0.0293691	0.0130722	0.0111843	0.00222574	0.167055
807	0.0361779	0.0123382	0.00962604	0.00213888	0.14378
808	0.0271128	0.0116387	0.0105292	0.00205464	0.15727
809	0.0309743	0.0109727	0.0106456	0.00197299	0.159008
810	0.0335162	0.0103388	0.00959104	0.00189388	0.143257
811	0.0307682	0.00973603	0.0105758	0.00181727	0.157966
812	0.0282767	0.00916315	0.012138	0.00174311	0.181299
813	0.0344638	0.00861906	0.0120039	0.00167136	0.179297
814	0.0310257	0.00810265	0.0133407	0.00160197	0.199264
815	0.0313984	0.00761284	0.0125979	0.00153489	0.188168
816	0.0290633	0.00714856	0.0103244	0.00147007	0.154211
817	0.0251238	0.00670877	0.0113834	0.00140747	0.170028
818	0.0282059	0.00629244	0.00902819	0.00134703	0.13485
819	0.0282304	0.00589858	0.0107165	0.00128871	0.160068
820	0.0292087	0.00552622	0.00956711	0.00123246	0.142899
821	0.024836	0.00517441	0.0110132	0.00117823	0.164499
822	0.0258967	0.00484223	0.0131593	0.00112597	0.196555
823	0.027292	0.0045288	0.014371	0.00107562	0.214653
824	0.0277218	0.00423324	0.01018	0.00102715	0.152053
825	0.0274758	0.00395471	0.0137661	0.000980498	0.205618
826	0.0256515	0.00369239	0.0133695	0.000935617	0.199694
827	0.0287071	0.00344551	0.0169071	0.000892459	0.252533
828	0.0322689	0.00321331	0.0132372	0.000850977	0.197718
829	0.0277058	0.00299504	0.0206531	0.000811122	0.308486
830	0.0256228	0.00279001	0.0168573	0.000772847	0.251789
831	0.0240138	0.00259753	0.0134253	0.000736105	0.200527
832	0.0243441	0.00241695	0.0191207	0.00070085	0.285596
833	0.0271418	0.00224764	0.0163043	0.000667036	0.24353
834	0.0261822	0.002089	0.0150409	0.000634618	0.224658
835	0.0321656	0.00194045	0.0181141	0.000603552	0.270561
836	0.0256803	0.00180143	0.0151763	0.000573794	0.226681
837	0.0342993	0.00167142	0.021003	0.0005453	0.313711
838	0.0301726	0.00154991	0.0183345	0.00051803	0.273854
839	0.0363785	0.00143641	0.0184698	0.000491941	0.275874
840	0.0265289	0.00133047	0.0164541	0.000466993	0.245767
841	0.0250701	0.00123163	0.0150556	0.000443145	0.224878
842	0.0263277	0.00113949	0.0187258	0.00042036	0.279698
843	0.0330735	0.00105364	0.0251069	0.000398598	0.37501
844	0.031913	0.000973698	0.0319073	0.000377822	0.476584
845	0.0352276	0.000899312	0.0292516	0.000357997	0.436916
846	0.0323203	0.000830134	0.019693	0.000339086	0.294145
847	0.0333432	0.000765841	0.0341078	0.000321056	0.509452
848	0.0249423	0.000706124	0.0288224	0.000303871	0.430506
849	0.0343131	0.000650692	0.0269997	0.000287499	0.403281
850	0.0307606	0.000599269	0.0299738	0.000271909	0.447704

## Sheet: Figure 1e
Lifetime bins	irf	hist_PB	hist_PB+OCP	fit_1exp_PB	fit_2exp_PB+OCP		1exp fit for PB: tau = 1.566666
0.012	5.4028e-05	0.000109946	0.00012083	(starts at 1.284 ns)	(starts at 1.284 ns)		2exp fit for PB+OCP: tau1 = 0.0958, tau2 = 1.45, proportion tau1 = 0.9508
0.036	5.61537e-05	0.000121433	0.000124996
0.06	5.91651e-05	0.000110767	0.000122913
0.084	5.96965e-05	0.000111587	0.000129163
0.108	5.86337e-05	0.000119792	0.00012083
0.132	6.05823e-05	0.000120612	0.000127079
0.156	5.72166e-05	0.000105844	0.000107288
0.18	5.19023e-05	0.000129638	0.000118746
0.204	5.98737e-05	0.000106664	0.000118746
0.228	6.05823e-05	0.00011733	0.000129163
0.252	5.8988e-05	0.000126356	0.000134371
0.276	5.91651e-05	0.000127997	0.00012083
0.3	6.44794e-05	0.00011733	0.000118746
0.324	6.07594e-05	0.000105023	0.000101039
0.348	5.73937e-05	0.000114048	0.000104163
0.372	5.42052e-05	0.000112407	0.000122913
0.396	5.47366e-05	0.000102562	0.000122913
0.42	5.03081e-05	0.000109126	0.000133329
0.444	5.57994e-05	0.0001001	0.000129163
0.468	5.4028e-05	0.000115689	0.000113538
0.492	5.36737e-05	0.000109946	0.000127079
0.516	5.26109e-05	0.00011651	0.000140621
0.54	5.56223e-05	0.000129638	0.00010833
0.564	5.81023e-05	0.000119792	0.000133329
0.588	5.88108e-05	0.000108305	0.000119788
0.612	5.45595e-05	0.000101741	0.000133329
0.636	5.91651e-05	0.000108305	0.00011458
0.66	5.86337e-05	0.000110767	9.58303e-05
0.684	5.66851e-05	0.000136202	0.000115621
0.708	5.15481e-05	0.000114048	0.000124996
0.732	5.57994e-05	0.000120612	0.000110413
0.756	5.10166e-05	0.000108305	0.000127079
0.78	5.63309e-05	0.000118151	0.000124996
0.804	5.54452e-05	0.0001001	0.000121871
0.828	5.68623e-05	0.000113228	0.000144787
0.852	5.29652e-05	0.00011733	0.000130204
0.876	5.20795e-05	0.000103382	0.000126038
0.9	5.8988e-05	0.000109946	9.79136e-05
0.924	5.59766e-05	0.000106664	0.000116663
0.948	5.88108e-05	9.76386e-05	0.000113538
0.972	5.96965e-05	0.000102562	0.000129163
0.996	5.45595e-05	0.000114869	0.000143746
1.02	5.66851e-05	0.000105023	0.000129163
1.044	5.22566e-05	0.000115689	0.000122913
1.068	5.49137e-05	0.000100921	0.000126038
1.092	5.61537e-05	0.000110767	0.000116663
1.116	5.38509e-05	0.000110767	0.000121871
1.14	5.88108e-05	0.00011733	0.00010833
1.164	5.57994e-05	9.76386e-05	0.000129163
1.188	5.96965e-05	0.000112407	0.000130204
1.212	6.05823e-05	0.000106664	0.00012083
1.236	5.6508e-05	0.000107485	9.58303e-05
1.26	5.6508e-05	0.000123074	0.000132288
1.284	5.86337e-05	0.000100921	0.000139579	0.000163822	0.000179724
1.308	7.01479e-05	0.000118971	0.000126038	0.0001879	0.000220926
1.332	0.00073425	0.000338863	0.000521859	0.000529025	0.000937324
1.356	0.00960725	0.00154663	0.00528525	0.00187933	0.00591759
1.38	0.0366161	0.00420749	0.0203494	0.00404927	0.0199908
1.404	0.0550813	0.00659512	0.0383467	0.0063229	0.0373729
1.428	0.0553148	0.00890891	0.0507557	0.00809313	0.0504901
1.452	0.0419615	0.00985165	0.0547243	0.00904715	0.0553148
1.476	0.0222413	0.0101544	0.0496693	0.00952378	0.0520092
1.5	0.0130328	0.0102291	0.042982	0.0098283	0.0462186
1.524	0.0101773	0.0102742	0.0374895	0.0100566	0.0407073
1.548	0.00868186	0.0106328	0.033076	0.0102384	0.0358802
1.572	0.00776728	0.010595	0.0298647	0.0103793	0.0317762
1.596	0.00688388	0.0105753	0.0269617	0.0104878	0.0282647
1.62	0.00618435	0.0107747	0.0243774	0.0105644	0.0252653
1.644	0.00546852	0.0106894	0.0223014	0.0106162	0.0226687
1.668	0.00493604	0.0107378	0.0207473	0.0106458	0.0204379
1.692	0.00445528	0.0107567	0.0188171	0.0106549	0.0185243
1.716	0.0039568	0.0107082	0.0176484	0.010646	0.0168403
1.74	0.00356337	0.0107386	0.0159745	0.0106225	0.015381
1.764	0.00321387	0.0105655	0.0149849	0.0105847	0.0141027
1.788	0.00287482	0.0104367	0.0139516	0.0105356	0.0129815
1.812	0.0025914	0.0104687	0.0130475	0.0104772	0.0119902
1.836	0.00237794	0.0104022	0.0120777	0.0104098	0.0111285
1.86	0.0021388	0.0101815	0.0114767	0.0103343	0.0103651
1.884	0.00191277	0.0101159	0.0108497	0.0102523	0.00967482
1.908	0.00175228	0.0102299	0.0101903	0.0101643	0.00907234
1.932	0.00156238	0.00991073	0.00961012	0.0100706	0.00851004
1.956	0.00143431	0.0100199	0.00902784	0.00997142	0.00801696
1.98	0.00124867	0.00956858	0.00847994	0.00987053	0.00755988
2.004	0.00118826	0.00974335	0.00804454	0.00976456	0.00716478
2.028	0.00101466	0.00957925	0.00751435	0.00965749	0.0067874
2.052	0.000970379	0.00947997	0.00724977	0.00954791	0.00646552
2.076	0.000856477	0.00937003	0.00692062	0.00943672	0.00615906
2.1	0.000797489	0.00936018	0.00648834	0.00932442	0.00588691
2.124	0.000728758	0.00913619	0.00622376	0.00921047	0.00564025
2.148	0.000639479	0.00892122	0.00608523	0.00909573	0.00540232
2.172	0.000593423	0.00878666	0.00581544	0.0089799	0.00518408
2.196	0.000530006	0.0086964	0.00562691	0.00886501	0.00498904
2.22	0.000498475	0.00849538	0.00543733	0.00874974	0.00480885
2.244	0.000458441	0.00860122	0.00507692	0.00863465	0.00464622
2.268	0.000411853	0.00849866	0.00490401	0.00851957	0.00448927
2.292	0.000378905	0.00829436	0.00482485	0.00840526	0.00434409
2.316	0.000358534	0.00815159	0.00453944	0.00829149	0.00421256
2.34	0.000327888	0.00809006	0.00447382	0.00817862	0.00409035
2.364	0.000305746	0.00800965	0.00423112	0.00806727	0.00397964
2.388	0.000300254	0.00781683	0.00409571	0.00795673	0.0038777
2.412	0.00028502	0.00766914	0.00409258	0.00784693	0.00378235
2.436	0.000260397	0.00759202	0.00396654	0.00773844	0.00369149
2.46	0.000250832	0.00751489	0.00393842	0.00763052	0.00360022
2.484	0.000238963	0.00734751	0.00377697	0.00752398	0.00352346
2.508	0.000210089	0.00737049	0.00372176	0.00741816	0.00343868
2.532	0.000205129	0.00726956	0.00366968	0.00731368	0.003363
2.556	0.000193261	0.0070267	0.00353426	0.00721016	0.00328778
2.58	0.00018405	0.00696352	0.00347385	0.00710813	0.00322307
2.604	0.00016669	0.00688557	0.00328636	0.00700627	0.00315263
2.628	0.000142421	0.00677481	0.00325406	0.00690568	0.00308053
2.652	0.000139056	0.00676988	0.00312074	0.00680605	0.00301092
2.676	0.000130907	0.0067026	0.00293532	0.00670811	0.00294876
2.7	0.000127719	0.00658856	0.00300095	0.00661079	0.00288423
2.724	0.000117799	0.00626774	0.00292074	0.00651597	0.0028348
2.748	0.000117976	0.00644825	0.00290928	0.00642149	0.00277798
2.772	0.000113016	0.00628415	0.00286033	0.00632821	0.00272498
2.796	0.000102033	0.00627595	0.00280825	0.00623596	0.00267235
2.82	9.06962e-05	0.00610939	0.00275616	0.00614541	0.00261915
2.844	0.000103805	0.00598713	0.00269992	0.00605587	0.00257316
2.868	9.19362e-05	0.00590673	0.002602	0.00596768	0.00252856
2.892	8.57363e-05	0.00581483	0.00251555	0.00588063	0.00248096
2.916	9.01648e-05	0.00571801	0.00250305	0.00579479	0.00243771
2.94	8.5382e-05	0.00563432	0.00241242	0.00571013	0.00239672
2.964	7.74107e-05	0.00555966	0.00234368	0.00562666	0.00235296
2.988	8.14849e-05	0.00542099	0.00231034	0.00554464	0.00231722
3.012	7.5285e-05	0.00548828	0.00228951	0.0054634	0.00227315
3.036	8.1662e-05	0.00542182	0.00228847	0.00538397	0.00224383
3.06	7.12107e-05	0.00530859	0.0022666	0.00530495	0.00220103
3.084	7.63478e-05	0.0052692	0.00223639	0.00522757	0.00216538
3.108	7.95363e-05	0.00511331	0.00222181	0.00515106	0.00213034
3.132	7.31593e-05	0.00503044	0.00216972	0.00507623	0.00210231
3.156	6.96164e-05	0.00496972	0.00208223	0.00500205	0.00206772
3.18	7.1565e-05	0.0049328	0.00204473	0.00492858	0.00203199
3.204	6.51879e-05	0.00481875	0.00203744	0.00485635	0.00199917
3.228	6.04051e-05	0.0047326	0.00203014	0.00478545	0.00196687
3.252	6.71365e-05	0.0046604	0.00203952	0.00471527	0.00193462
3.276	6.34165e-05	0.00471127	0.0019364	0.0046464	0.0019061
3.3	6.1468e-05	0.00450286	0.00185828	0.00457877	0.00187719
3.324	6.97936e-05	0.00446594	0.00187494	0.00451163	0.0018477
3.348	6.18222e-05	0.00445527	0.00182598	0.00444585	0.0018209
3.372	6.16451e-05	0.00442163	0.00184578	0.00438101	0.0017938
3.396	6.25308e-05	0.00442246	0.00174474	0.00431706	0.00176281
3.42	7.17421e-05	0.00422718	0.00179265	0.00425461	0.00174243
3.444	6.94393e-05	0.00431907	0.00180411	0.00419234	0.00171689
3.468	5.56223e-05	0.00408934	0.00166349	0.0041312	0.00168531
3.492	6.9085e-05	0.00405405	0.00168953	0.0040714	0.00166514
3.516	6.48336e-05	0.00411313	0.00158641	0.00401188	0.0016382
3.54	5.91651e-05	0.00401303	0.00168953	0.00395318	0.00161014
3.564	5.72166e-05	0.00396626	0.00163016	0.0038964	0.00158939
3.588	7.26278e-05	0.00394411	0.00162703	0.00384017	0.00156709
3.612	7.81192e-05	0.00382842	0.00155203	0.00378579	0.00155449
3.636	8.7862e-05	0.00378739	0.00151974	0.00373165	0.00154065
3.66	7.63478e-05	0.00376442	0.00158641	0.00367788	0.00151773
3.684	7.43993e-05	0.00367991	0.00148641	0.00362485	0.00149756
3.708	6.37708e-05	0.00367252	0.00158433	0.00357216	0.00146975
3.732	6.23537e-05	0.00348956	0.0014885	0.00352093	0.00145188
3.756	6.0228e-05	0.00351581	0.00142287	0.00346968	0.00142145
3.78	6.7845e-05	0.00347315	0.00144475	0.00341988	0.00140243
3.804	6.7845e-05	0.00342063	0.00152391	0.00337034	0.00138192
3.828	5.6508e-05	0.00336074	0.00139683	0.00332186	0.00136026
3.852	6.28851e-05	0.00324751	0.00141454	0.00327433	0.00134528
3.876	5.98737e-05	0.00334187	0.00125309	0.00322647	0.00131789
3.9	5.68623e-05	0.0032951	0.00131663	0.00318014	0.00130248
3.924	5.20795e-05	0.00322043	0.00133537	0.00313411	0.0012768
3.948	6.44794e-05	0.00312608	0.00137808	0.00308922	0.00126132
3.972	6.30622e-05	0.00304157	0.00127704	0.00304485	0.00124334
3.996	6.30622e-05	0.00307357	0.00128642	0.0030009	0.00122477
4.02	5.70394e-05	0.00306372	0.00119996	0.00295808	0.00121096
4.044	5.59766e-05	0.00294967	0.0011833	0.00291524	0.0011889
4.068	5.68623e-05	0.0029907	0.00115726	0.00287371	0.00117565
4.092	5.75709e-05	0.0028988	0.00117705	0.00283236	0.00115622
4.116	6.0228e-05	0.00275111	0.00118434	0.00279181	0.00114107
4.14	5.79251e-05	0.00283398	0.00121767	0.00275222	0.00112927
4.164	5.8988e-05	0.00274455	0.00119475	0.00271289	0.00111557
4.188	5.43823e-05	0.00278803	0.00112601	0.00267389	0.00109542
4.212	6.00508e-05	0.00260014	0.00108851	0.00263535	0.00107851
4.236	5.24338e-05	0.00270352	0.00112184	0.00259836	0.00106621
4.26	6.73136e-05	0.00257635	0.0011083	0.00256054	0.00104694
4.284	5.11938e-05	0.00263788	0.00110517	0.00252456	0.00103488
4.308	6.23537e-05	0.00256158	0.00104372	0.00248844	0.00101657
4.332	6.51879e-05	0.0024705	0.00102184	0.00245363	0.00101051
4.356	6.00508e-05	0.00250004	0.000987469	0.0024187	0.000994953
4.38	5.8988e-05	0.0024582	0.00103226	0.00238455	0.000983469
4.404	5.68623e-05	0.00241471	0.000943721	0.00235081	0.000970405
4.428	5.66851e-05	0.00244097	0.000978094	0.00231719	0.000952318
4.452	5.79251e-05	0.00239994	0.000960387	0.0022848	0.000943713
4.476	5.88108e-05	0.00237697	0.000945804	0.00225257	0.000931337
4.5	5.84566e-05	0.00240322	0.000915596	0.0022211	0.000921518
4.524	6.12908e-05	0.00224323	0.000964553	0.00218968	0.000906282
4.548	6.32394e-05	0.00225882	0.000924971	0.00215882	0.000894202
4.572	5.93423e-05	0.00224815	0.000871848	0.00212898	0.000888471
4.596	5.81023e-05	0.0022022	0.000934346	0.00209893	0.000872954
4.62	6.12908e-05	0.00210949	0.000867681	0.00206956	0.000861197
4.644	6.18222e-05	0.00217266	0.000993719	0.00204054	0.000852273
4.668	5.19023e-05	0.00209144	0.00086664	0.00201176	0.000835424
4.692	5.96965e-05	0.00213656	0.000870806	0.00198388	0.000826754
4.716	6.07594e-05	0.00204221	0.00085414	0.0019559	0.000812889
4.74	5.81023e-05	0.00199052	0.000782267	0.00192883	0.000805117
4.764	5.63309e-05	0.00194457	0.000857265	0.00190212	0.000795928
4.788	5.79251e-05	0.00193226	0.000793725	0.00187567	0.000786376
4.812	5.61537e-05	0.00187318	0.000804142	0.00184946	0.000774129
4.836	5.68623e-05	0.00190026	0.000819766	0.00182379	0.000763705
4.86	5.84566e-05	0.00190108	0.00079685	0.00179864	0.000757674
4.884	5.29652e-05	0.00187483	0.000789559	0.00177305	0.000736656
4.908	6.1468e-05	0.00184283	0.000807266	0.00174943	0.000739901
4.932	5.70394e-05	0.00180426	0.000808308	0.00172491	0.000726155
4.956	5.6508e-05	0.0017657	0.000738519	0.00170109	0.000716395
4.98	5.72166e-05	0.00169021	0.000732269	0.00167768	0.000707525
5.004	5.7748e-05	0.00171893	0.00070727	0.00165479	0.00070301
5.028	5.22566e-05	0.0018018	0.000766643	0.00163125	0.000683618
5.052	5.49137e-05	0.0016615	0.000743727	0.00160938	0.000679698
5.076	6.12908e-05	0.00167052	0.000720811	0.0015873	0.000672393
5.1	5.6508e-05	0.00163196	0.00073331	0.00156583	0.000664035
5.124	6.46565e-05	0.00159504	0.00070102	0.00154455	0.000658251
5.148	5.8988e-05	0.00162047	0.000647896	0.00152353	0.000652862
5.172	5.15481e-05	0.00157617	0.000655188	0.00150314	0.000645982
5.196	6.04051e-05	0.00152201	0.000654146	0.00148208	0.000631867
5.22	5.49137e-05	0.00159094	0.000669771	0.00146228	0.000628324
5.244	5.45595e-05	0.00152365	0.000659354	0.00144189	0.000614724
5.268	5.22566e-05	0.00150396	0.000613522	0.00142273	0.000610724
5.292	5.66851e-05	0.0014252	0.000642688	0.00140339	0.000602034
5.316	5.73937e-05	0.00148345	0.000626022	0.00138438	0.00059504
5.34	5.47366e-05	0.00141453	0.000587482	0.001366	0.000591511
5.364	5.54452e-05	0.0014736	0.000630189	0.00134729	0.000579579
5.388	5.81023e-05	0.00138089	0.000563524	0.00132956	0.000577277
5.412	5.79251e-05	0.00141371	0.000576024	0.00131154	0.000567799
5.436	5.81023e-05	0.00132428	0.000597898	0.00129445	0.000565544
5.46	6.07594e-05	0.00132756	0.000596856	0.0012771	0.000559205
5.484	5.59766e-05	0.00139073	0.000551024	0.00126015	0.000552031
5.508	5.8988e-05	0.00130376	0.000584357	0.00124352	0.000547892
5.532	5.57994e-05	0.00128653	0.000536442	0.00122705	0.000541539
5.556	5.6508e-05	0.00130212	0.000557274	0.00121073	0.0005317
5.58	6.28851e-05	0.00120777	0.000542691	0.00119519	0.000532818
5.604	5.68623e-05	0.0011971	0.00057394	0.00117919	0.000522661
5.628	5.84566e-05	0.00124058	0.000549983	0.00116389	0.000519787
5.652	5.61537e-05	0.00129063	0.000530192	0.00114854	0.000512692
5.676	5.61537e-05	0.00114131	0.000501026	0.00113343	0.000505541
5.7	5.7748e-05	0.00121925	0.000515609	0.00111892	0.000503093
5.724	5.86337e-05	0.00115115	0.000477068	0.00110398	0.000492433
5.748	5.96965e-05	0.00116346	0.000505193	0.00109038	0.000496541
5.772	5.84566e-05	0.00117495	0.000449986	0.00107627	0.000489083
5.796	6.37708e-05	0.00114295	0.000517692	0.00106207	0.000480854
5.82	5.93423e-05	0.00112079	0.000503109	0.00104824	0.000474207
5.844	5.70394e-05	0.001129	0.000466652	0.00103493	0.00046978
5.868	5.98737e-05	0.00111013	0.000470819	0.00102166	0.000465264
5.892	5.75709e-05	0.00110684	0.000418737	0.00100891	0.000465316
5.916	5.45595e-05	0.00106828	0.000441653	0.000996111	0.000460436
5.94	5.7748e-05	0.00101823	0.000453111	0.000982725	0.000446502
5.964	5.88108e-05	0.00111013	0.000453111	0.000970349	0.000443875
5.988	5.70394e-05	0.000980489	0.000451028	0.000958056	0.000439483
6.012	5.70394e-05	0.00100346	0.000456236	0.00094595	0.000436627
6.036	5.34966e-05	0.000991155	0.00043332	0.000934182	0.00043265
6.06	5.93423e-05	0.000996899	0.000434361	0.000922304	0.000428442
6.084	5.5268e-05	0.000997719	0.000462486	0.000910814	0.000424828
6.108	5.75709e-05	0.000994437	0.000422903	0.00089961	0.000422342
6.132	6.0228e-05	0.000959156	0.000391654	0.000888372	0.000420063
6.156	5.47366e-05	0.000937823	0.00042082	0.00087728	0.000414763
6.18	5.7748e-05	0.000877107	0.000411445	0.000865803	0.000406113
6.204	5.11938e-05	0.000903362	0.000393738	0.000855049	0.000399308
6.228	6.0228e-05	0.000898439	0.00042082	0.000845198	0.00040394
6.252	6.18222e-05	0.000893516	0.000403112	0.000834458	0.000397566
6.276	5.6508e-05	0.000795057	0.000381238	0.000824274	0.000395275
6.3	5.47366e-05	0.000877927	0.00038853	0.000814122	0.00039172
6.324	5.33195e-05	0.000845928	0.00042082	0.000804099	0.00038416
6.348	6.25308e-05	0.000859056	0.000418737	0.000794556	0.000385567
6.372	5.68623e-05	0.000854133	0.000364572	0.000784991	0.000382038
6.396	5.93423e-05	0.000801621	0.000377072	0.000774996	0.000375455
6.42	5.04852e-05	0.00083198	0.000409362	0.000766085	0.000373895
6.444	6.19994e-05	0.000809006	0.000412487	0.00075664	0.000369439
6.468	5.6508e-05	0.000745828	0.000398946	0.000747683	0.00036748
6.492	5.68623e-05	0.000790134	0.000334365	0.000738605	0.000361926
6.516	5.82794e-05	0.000804903	0.000371863	0.000729839	0.000362012
6.54	5.06624e-05	0.000774545	0.000347906	0.000720566	0.000350383
6.564	5.50909e-05	0.000745007	0.000314574	0.000712511	0.000352386
6.588	5.93423e-05	0.000731059	0.000365614	0.000703672	0.000346567
6.612	5.29652e-05	0.000744187	0.000386446	0.000696122	0.000350205
6.636	6.1468e-05	0.000731879	0.00030624	0.00068749	0.000343358
6.66	5.56223e-05	0.000717931	0.000349989	0.000679701	0.000342899
6.684	5.7748e-05	0.000726956	0.000339573	0.000672036	0.000342587
6.708	5.91651e-05	0.000697419	0.000336448	0.00066414	0.000337676
6.732	6.04051e-05	0.000736802	0.000352072	0.000656965	0.000341524
6.756	5.79251e-05	0.000705624	0.000343739	0.000649485	0.000338922
6.78	5.88108e-05	0.000694957	0.000336448	0.000641607	0.000331411
6.804	5.56223e-05	0.000631779	0.000342698	0.000634156	0.000328166
6.828	5.2788e-05	0.000640805	0.000330198	0.000627517	0.000330137
6.852	6.07594e-05	0.000678547	0.00032499	0.000619857	0.000321664
6.876	5.72166e-05	0.0006326	0.000292699	0.000613009	0.000322482
6.9	5.31423e-05	0.000664599	0.000304157	0.000605574	0.000313087
6.924	5.45595e-05	0.000658856	0.000320823	0.000599046	0.000313662
6.948	5.66851e-05	0.000624395	0.000356239	0.000592532	0.000312208
6.972	6.07594e-05	0.000607165	0.000341656	0.000586183	0.00031352
6.996	5.82794e-05	0.000607985	0.000307282	0.000579515	0.000311367
7.02	5.13709e-05	0.000634241	0.000303116	0.000572939	0.000306254
7.044	5.42052e-05	0.000565319	0.000283324	0.000567105	0.000308359
7.068	5.95194e-05	0.000601421	0.000314574	0.000560269	0.000298284
7.092	5.91651e-05	0.000587473	0.0002802	0.000554587	0.000303561
7.116	5.31423e-05	0.000559576	0.000269783	0.000548067	0.000294647
7.14	5.5268e-05	0.000579268	0.000283324	0.000542259	0.000294592
7.164	5.47366e-05	0.000591575	0.000268742	0.000536201	0.000290866
7.188	5.31423e-05	0.000567781	0.0002552	0.000529818	0.000282351
7.212	5.13709e-05	0.000551371	0.000303116	0.000524492	0.000284272
7.236	5.5268e-05	0.000543987	0.000291658	0.000518862	0.000282358
7.26	5.57994e-05	0.000526756	0.0002802	0.000513308	0.000282629
7.284	5.01309e-05	0.000526756	0.000249992	0.000508039	0.000282004
7.308	5.50909e-05	0.000554653	0.00027395	0.00050247	0.000278656
7.332	5.38509e-05	0.00051609	0.000264575	0.00049662	0.000270496
7.356	5.34966e-05	0.000538243	0.000251034	0.000492127	0.000274868
7.38	6.23537e-05	0.000471783	0.000249992	0.000486979	0.000275873
7.404	5.31423e-05	0.000496398	0.0002802	0.000481757	0.000272717
7.428	5.15481e-05	0.000520192	0.000241659	0.000476791	0.000268861
7.452	5.86337e-05	0.000467681	0.000235409	0.00047183	0.000266102
7.476	5.88108e-05	0.000501321	0.000269783	0.000467365	0.000271314
7.5	5.13709e-05	0.000462758	0.000256242	0.000462775	0.000269109
7.524	5.86337e-05	0.00049886	0.000260409
7.548	5.34966e-05	0.000458655	0.000240617
7.572	5.66851e-05	0.000460296	0.000220826
7.596	5.72166e-05	0.000443066	0.000256242
7.62	5.49137e-05	0.000446348	0.000251034
7.644	6.21765e-05	0.000468501	0.000228118
7.668	5.63309e-05	0.000443887	0.000245826
7.692	5.68623e-05	0.0004324	0.000249992
7.716	5.93423e-05	0.000464399	0.000231243
7.74	5.47366e-05	0.000401221	0.00022916
7.764	5.31423e-05	0.000428297	0.00022916
7.788	5.8988e-05	0.000402041	0.000219785
7.812	6.1468e-05	0.000415169	0.000240617
7.836	5.72166e-05	0.000429938	0.000254159
7.86	5.86337e-05	0.00039958	0.000237493
7.884	5.11938e-05	0.000412708	0.000242701
7.908	5.4028e-05	0.000424195	0.000224993
7.932	5.43823e-05	0.000425015	0.000205202
7.956	5.4028e-05	0.000374965	0.000194786
7.98	5.98737e-05	0.000405323	0.000231243
8.004	5.68623e-05	0.0004004	0.00022916
8.028	5.10166e-05	0.000393016	0.000207285
8.052	4.80052e-05	0.000354453	0.000215618
8.076	6.00508e-05	0.000406144	0.00022916
8.1	5.38509e-05	0.000387273	0.000201035
8.124	6.04051e-05	0.000397118	0.000212493
8.148	5.79251e-05	0.000355273	0.000232284
8.172	5.34966e-05	0.000389734	0.000219785
8.196	5.95194e-05	0.000368401	0.00021041
8.22	5.68623e-05	0.000323274	0.000174995
8.244	5.95194e-05	0.000346248	0.000190619
8.268	5.45595e-05	0.000340504	0.000213535
8.292	5.10166e-05	0.000355273	0.000206244
8.316	5.03081e-05	0.000313428	0.000190619
8.34	5.34966e-05	0.000342145	0.00019791
8.364	5.20795e-05	0.000347068	0.000209368
8.388	5.34966e-05	0.00029948	0.00021666
8.412	5.54452e-05	0.000339684	0.000203119
8.436	5.34966e-05	0.000311787	0.00019791
8.46	5.88108e-05	0.000328197	0.000202077
8.484	5.82794e-05	0.000335581	0.00020416
8.508	5.49137e-05	0.000319172	0.000162495
8.532	5.84566e-05	0.000286352	0.000183328
8.556	5.72166e-05	0.000295377	0.000174995
8.58	5.50909e-05	0.000312608	0.000190619
8.604	5.82794e-05	0.000277327	0.000208327
8.628	5.81023e-05	0.000285531	0.000211452
8.652	5.82794e-05	0.000302762	0.000172911
8.676	5.73937e-05	0.000289634	0.000198952
8.7	5.63309e-05	0.000296198	0.000191661
8.724	5.45595e-05	0.000308505	0.000166661
8.748	5.56223e-05	0.000291275	0.000189577
8.772	5.70394e-05	0.000288813	0.000192702
8.796	5.33195e-05	0.000310967	0.000190619
8.82	6.04051e-05	0.00028389	0.000174995
8.844	5.75709e-05	0.000270763	0.000182286
8.868	5.2788e-05	0.000265019	0.000168745
8.892	5.2788e-05	0.000234661	0.000183328
8.916	5.88108e-05	0.00025025	0.00016562
8.94	4.94224e-05	0.000263378	0.000174995
8.964	5.88108e-05	0.000275686	0.000180203
8.988	5.50909e-05	0.000251071	0.000174995
9.012	5.61537e-05	0.000265019	0.000169786
9.036	6.23537e-05	0.000258455	0.000163537
9.06	5.70394e-05	0.000253532	0.000179161
9.084	6.19994e-05	0.000242866	0.000163537
9.108	5.82794e-05	0.000251891	0.000169786
9.132	5.63309e-05	0.000237122	0.000164578
9.156	5.93423e-05	0.00023302	0.000181244
9.18	5.17252e-05	0.000237943	0.000156245
9.204	5.10166e-05	0.000222354	0.000161453
9.228	5.88108e-05	0.000219892	0.000162495
9.252	5.36737e-05	0.000237122	0.000168745
9.276	5.86337e-05	0.000246968	0.000170828
9.3	5.79251e-05	0.000226456	0.000162495
9.324	5.33195e-05	0.000239584	0.00016562
9.348	5.70394e-05	0.000223994	0.000157287
9.372	5.66851e-05	0.000222354	0.000177078
9.396	5.72166e-05	0.000247789	0.000152079
9.42	5.70394e-05	0.000217431	0.00015312
9.444	5.68623e-05	0.000210046	0.000157287
9.468	5.59766e-05	0.000194457	0.000156245
9.492	6.07594e-05	0.000251071	0.000158328
9.516	5.5268e-05	0.000198559	0.000149995
9.54	6.04051e-05	0.000210867	0.000164578
9.564	5.06624e-05	0.000210867	0.000180203
9.588	5.10166e-05	0.000205944	0.000160412
9.612	5.45595e-05	0.000196098	0.000148954
9.636	5.7748e-05	0.000220713	0.000136454
9.66	5.72166e-05	0.000206764	0.000158328
9.684	5.29652e-05	0.000206764	0.000168745
9.708	5.70394e-05	0.000204303	0.000148954
9.732	5.75709e-05	0.000217431	0.000152079
9.756	6.09365e-05	0.000195277	0.00015937
9.78	5.56223e-05	0.0002002	0.000143746
9.804	5.45595e-05	0.000205123	0.000158328
9.828	6.04051e-05	0.000187072	0.000137496
9.852	5.47366e-05	0.00018297	0.000142704
9.876	5.49137e-05	0.000214969	0.000168745
9.9	5.49137e-05	0.000195277	0.000129163
9.924	5.56223e-05	0.000205944	0.000158328
9.948	5.26109e-05	0.000187072	0.000140621
9.972	5.68623e-05	0.000180508	0.00014687
9.996	5.98737e-05	0.000172303	0.000149995
10.02	5.82794e-05	0.00016738	0.000136454
10.044	6.0228e-05	0.000187072	0.000152079
10.068	5.88108e-05	0.000163278	0.000141662
10.092	5.66851e-05	0.000205123	0.000130204
10.116	5.98737e-05	0.000195277	0.000154162
10.14	5.36737e-05	0.000180508	0.000161453
10.164	6.05823e-05	0.000184611	0.000161453
10.188	6.35936e-05	0.000201021	0.000124996
10.212	5.26109e-05	0.000182149	0.000133329
10.236	5.96965e-05	0.000178047	0.000139579
10.26	5.63309e-05	0.000185431	0.000132288
10.284	5.56223e-05	0.000173944	0.000147912
10.308	5.50909e-05	0.000170662	0.000141662
10.332	6.28851e-05	0.000173124	0.00014687
10.356	5.33195e-05	0.000185431	0.000148954
10.38	6.23537e-05	0.000170662	0.000144787
10.404	5.96965e-05	0.000163278	0.000144787
10.428	5.49137e-05	0.00016574	0.000128121
10.452	5.36737e-05	0.000163278	0.000122913
10.476	5.34966e-05	0.00016738	0.000144787
10.5	5.45595e-05	0.000178867	0.000126038
10.524	5.38509e-05	0.000172303	0.000149995
10.548	5.86337e-05	0.000142766	0.000147912
10.572	5.31423e-05	0.000155073	0.000140621
10.596	5.49137e-05	0.000173944	0.000139579
10.62	5.43823e-05	0.00016656	0.000138537
10.644	5.88108e-05	0.000152612	0.000163537
10.668	6.1468e-05	0.000155894	0.00015937
10.692	5.88108e-05	0.000164099	0.000112496
10.716	5.56223e-05	0.000147689	0.000129163
10.74	5.95194e-05	0.000173124	0.000124996
10.764	5.72166e-05	0.000170662	0.000149995
10.788	5.91651e-05	0.000174765	0.000133329
10.812	5.96965e-05	0.000157535	0.000116663
10.836	6.00508e-05	0.000163278	0.000142704
10.86	5.73937e-05	0.00015015	0.000139579
10.884	5.63309e-05	0.000163278	0.000149995
10.908	5.33195e-05	0.00016574	0.000144787
10.932	6.25308e-05	0.000159996	0.000129163
10.956	5.81023e-05	0.000137022	0.000139579
10.98	6.30622e-05	0.000145227	0.000139579
11.004	5.82794e-05	0.000138663	0.000143746
11.028	5.86337e-05	0.000160817	0.000135412
11.052	5.10166e-05	0.000147689	0.000144787
11.076	6.16451e-05	0.000159176	0.000121871
11.1	4.88909e-05	0.000145227	0.000135412
11.124	5.5268e-05	0.000145227	0.000143746
11.148	5.98737e-05	0.000158355	0.000135412
11.172	5.98737e-05	0.000155894	0.000133329
11.196	5.45595e-05	0.000127997	0.000141662
11.22	5.54452e-05	0.00015015	0.000127079
11.244	5.2788e-05	0.000148509	0.000132288
11.268	5.61537e-05	0.000173124	0.000133329
11.292	5.04852e-05	0.000145227	0.000137496
11.316	4.67652e-05	0.000142766	0.000131246
11.34	5.49137e-05	0.000140304	0.000137496
11.364	5.68623e-05	0.000139484	0.000109372
11.388	6.27079e-05	0.000143586	0.000126038
11.412	5.26109e-05	0.000161637	0.000139579
11.436	5.95194e-05	0.000132099	0.000137496
11.46	5.24338e-05	0.000150971	0.000161453
11.484	5.82794e-05	0.00013374	0.00010833
11.508	5.57994e-05	0.000131279	0.000147912
11.532	5.4028e-05	0.00013374	0.000130204
11.556	5.24338e-05	0.000140304	0.000137496
11.58	5.86337e-05	0.000128817	0.000141662
11.604	5.81023e-05	0.000140304	0.000124996
11.628	5.88108e-05	0.000146868	0.000147912
11.652	5.47366e-05	0.00015015	0.000124996
11.676	5.95194e-05	0.000132099	0.000110413
11.7	5.57994e-05	0.000146048	0.000143746
11.724	5.91651e-05	0.000137022	0.000131246
11.748	5.81023e-05	0.000131279	0.000134371
11.772	5.45595e-05	0.000120612	0.000133329
11.796	6.1468e-05	0.000121433	0.000128121
11.82	5.8988e-05	0.00013292	0.000139579
11.844	6.09365e-05	0.000144407	0.000132288
11.868	5.91651e-05	0.000125535	0.000134371
11.892	5.84566e-05	0.000141125	0.000142704
11.916	5.59766e-05	0.00013292	0.000121871
11.94	5.63309e-05	0.00011651	0.000122913
11.964	5.68623e-05	0.00011651	0.000137496
11.988	5.66851e-05	0.000139484	0.000133329
12.012	5.57994e-05	0.000111587	0.000130204
12.036	5.98737e-05	0.00011651	0.000144787
12.06	6.11137e-05	0.000140304	0.000123954
12.084	5.63309e-05	0.00014933	0.000140621
12.108	5.68623e-05	0.000121433	0.000109372
12.132	5.7748e-05	0.00013374	0.000132288
12.156	5.6508e-05	0.000118971	0.000127079
12.18	6.05823e-05	0.000139484	0.000130204
12.204	6.07594e-05	0.000123894	0.000123954
12.228	5.6508e-05	0.000121433	0.00011458
12.252	5.42052e-05	0.000125535	0.000119788
12.276	5.93423e-05	0.00013374	0.000105205
12.3	5.45595e-05	0.000135381	0.000127079
12.324	5.49137e-05	0.000132099	0.000118746
12.348	5.56223e-05	0.000145227	0.000121871
12.372	5.4028e-05	0.000123074	0.000123954
12.396	5.63309e-05	0.000118971	0.00012083
12.42	5.8988e-05	0.000134561	0.000118746
12.444	5.54452e-05	0.000115689	0.000123954
12.468	5.8988e-05	0.000130458	0.000111455
12.492	5.81023e-05	0.000127176	0.000124996
12.516	5.79251e-05	0.000123894	0.000109372
12.54	5.91651e-05	0.000113228	0.00012083
12.564	5.01309e-05	0.000108305	0.000126038
12.588	5.86337e-05	0.000118971	0.000124996
12.612	5.93423e-05	0.000128817	0.00011458
12.636	5.72166e-05	0.000118151	0.000132288
12.66	5.8988e-05	0.000105023	0.000138537
12.684	4.97766e-05	0.000123074	0.000149995
12.708	6.35936e-05	0.000130458	0.000135412
12.732	5.47366e-05	0.000120612	9.58303e-05
12.756	5.6508e-05	0.000126356	0.000139579
12.78	5.56223e-05	0.000114048	0.000124996
12.804	5.81023e-05	0.000122253	0.000122913
12.828	6.27079e-05	0.000136202	0.000138537
12.852	5.91651e-05	0.000118971	0.000113538
12.876	5.70394e-05	0.000115689	0.000128121
12.9	5.5268e-05	0.000120612	0.00011458
12.924	6.07594e-05	0.000119792	0.000126038
12.948	5.11938e-05	8.53312e-05	0.000112496
12.972	5.36737e-05	0.000105844	0.00012083
12.996	5.84566e-05	0.00011651	0.00010833
13.02	5.56223e-05	0.000141945	0.000118746
13.044	5.63309e-05	0.000114048	0.000119788
13.068	5.61537e-05	0.00011651	0.000133329
13.092	5.79251e-05	0.000113228	0.00010833
13.116	5.61537e-05	0.000119792	0.000128121
13.14	5.84566e-05	0.000118151	0.000136454
13.164	6.16451e-05	0.000114048	0.000105205
13.188	8.64449e-05	0.000164919	0.00016562

## Sheet: Figure 2b
800-photon groups						Binned brightness data				Camera - spectrum	Wavelength -->
Time (s)	Brightness (cps/uW)	Fpolarization	Lifetime (ns)	Spectral CM (nm)		Time - 30 ms bins	Brightness (cps/uW)			Frame Time (s)	599.374	600.236	601.123	602.028	602.951	603.891	604.849	605.824	606.816	607.826	608.854	609.899	610.962	612.042	613.14	614.255	615.388	616.539	617.706	618.892	620.095	621.315	622.553	623.808	625.081	626.372	627.68	629.005	630.348	631.709	633.087	634.482	635.895	637.326	638.774	640.24	641.723	643.224	644.742
42.3185	10218	-0.0957588	1.76948	670.663		39.99	-138.207			39.9883	0	4.59121	0	0	2.11961	0	0	0.159194	0.510438	7.643	0	0	0	0	0.656869	2.38791	0	0	0	0	0	0.96769	0	5.4764	0	0	0	0	0	0	6.86166	0.0837929	0.121521	0	0	0	0	1.04355	0.992333
42.7606	10726.2	-0.0168997	1.91832	671.638		40.02	-561.129			40.0901	0	0	0	1.30022	0	0	0	0	0	0	2.29648	0	1.82852	0	0	0	0	2.42006	0	0.492304	2.07253	0	0	0	1.04136	0	0	0	0	0	0.619439	2.62787	0	6.84955	0	0.752506	2.69756	0	0
43.2316	10349.6	-0.0220512	1.90473	669.991		40.05	73.2535			40.1918	0	0	3.6857	0	0	6.49642	0	0	1.89578	0	7.64776	0	6.50929	0	1.78936	0	0	0	0	0.216571	3.5938	0	0	0	0	0	2.19722	0	0	0	0	0	0	0.888341	0	0	0	0	2.31916
44.8319	10280.2	-0.0299302	1.88509	670.892		40.08	-561.129			40.2936	9.59297	10.5772	0	0	3.2556	0	4.57996	0	0	0.739892	0	8.60083	6.10896	2.38651	0	0	0	0	0	0	0	0	0	0	0	0.526539	0	0	9.06674	0	0	0	0	0	0.756978	0	2.60987	0	5.20822
45.3118	10287.6	0.00429518	1.84667	671.221		40.11	-349.668			40.3953	6.13508	0	3.16905	0	0	0	2.63073	1.97251	8.59159	0	0	0	0	0	4.14375	1.03877	0	0	7.19517	0	0	0	0	1.21095	1.47731	0	0	0	0	0	0	0	2.84058	0	0	0	0	0	3.81719
47.9721	8864.86	0.0792998	1.75478	669.63		40.14	-349.668			40.4971	1.48614	4.0265	0.327455	6.90943	1.23211	0	0	2.20757	1.434	2.26311	0	0	0	0	0	0	0	7.65029	1.20467	6.50328	0	0	1.41489	0	0	0	2.44665	0	0	0	0	5.56872	4.06185	1.50266	0	0	0	5.46188	0
48.4719	9868.43	0.00711588	1.53117	670.433		40.17	707.636			40.5988	0	0.562939	0	0	0	0	0	0	13.2094	0	0	0	0	0	0	0.393524	1.21167	0	0	0	0	0	0	0	1.60553	0	0	0.982099	1.12806	2.51722	4.30802	0	0	0	0	0	0	0	0
48.9544	10125.6	-0.00881114	1.94126	670.834		40.2	284.714			40.7006	0	0	0	3.68866	0	4.30172	0	0	0	0	0	0	0	2.50767	0	0	0	0	0.588819	1.15406	0	0	0	0	0	12.918	0	0	0.108417	0.00172948	4.28438	0.667296	0	0	0	0	0	0	0
49.4574	8991.74	0.0155212	1.79517	670.531		40.23	73.2535			40.8023	0	0	0	0	0	0	0	0	0	2.9437	0	0	2.35202	0	0	0	0	0.316602	5.54358	0	0	0	0	0	0	0	0.102026	0	4.4055	0	0	0	0	0	4.86888	1.19636	1.16298	0	5.46502
50.0038	8333.87	-0.0106833	1.76479	670.744		40.26	-349.668			40.9041	0	0	0	0	0	1.23611	0	0	8.12981	0	0	0	0.288788	2.99232	2.65363	1.9773	0.720871	0	0	3.30478	3.29498	0.726767	0	0	1.2978	0	0	0	0	0	0	5.63874	0	0	0.217712	2.74985	0.1107	0	0
50.5002	12618.8	0.0661029	1.68022	670.067		40.29	-138.207			41.0058	0	0.224112	0	0	0	11.9309	0	0	0	0	1.27719	0	0	1.26576	3.16027	0	0.0568527	0	0	1.48494	1.39339	0	0	0	0	1.5128	0	0	0	4.07443	2.3928	0	0	0.592556	0	0	1.77681	0	0.243317
50.9286	9260.43	0.0338943	1.77435	669.798		40.32	284.714			41.1076	0	1.46648	0	0	2.01311	0	1.53643	0	0	0	0.35346	0	0.658323	0	0	0	0	0	0.336882	6.06211	0	0	2.76046	4.72215	0.348971	12.3617	0	0	0	0	0	8.32286	0	0	0.487345	0.486193	0	0	0
54.6445	11443.7	-0.00661603	1.79403	669.407		40.35	-138.207			41.2093	0	4.66651	0	0	23.1	0	0	0	4.10573	0	4.33506	5.53196	0	0	2.44502	0	2.39535	0	0	6.586	0	0	0	9.68984	0.73363	0.400096	0	0	0	0	3.33859	0	0	0	0	0	6.9286	0	1.99815
55.0834	11000.6	-0.00647992	1.98902	668.21		40.38	-349.668			41.3111	0	0.337054	0	0	0	0	3.93022	0	0	0	0	15.2709	0	6.71807	2.83245	0	10.7966	0	0	0	0	0	8.67042	0	0	0.349518	0	9.64333	0	0.480871	0	0	2.49493	0	0	2.92739	2.21526	0	0.37172
55.5113	12713.3	-0.0669271	1.80078	669.099		40.41	-349.668			41.4128	0	0	3.79641	0	0	0	0	0	0	0	0	0	1.02786	7.47534	0	0	0	0	0	0	0	0.592921	0	0	0	2.44848	1.67342	0.662224	0	0	0	0	0	0	0	0	1.55759	8.12587	0.179116
55.8933	11649.6	-0.00405843	1.75415	669.749		40.44	73.2535			41.5146	0	0	7.5606	0	0	0	5.74265	0	0	0	0.417166	6.97245	0	0	1.78936	0	5.74432	0	0	0	0	0	0	0	0	0	1.52377	0	0	2.99636	0	0	5.16791	1.34339	5.40814	0	0	0	0.500123
56.3485	9932.63	-0.0298404	1.90198	669.181		40.47	-138.207			41.6163	0	0	0	4.66574	0	1.37546	11.5561	4.52458	0	0	0.831253	0	0	0	0	0	0	7.13864	0	2.86361	0	0	0	0	0	0	0	0	0	0	0	3.88823	0	0.000985522	0	0.907855	0	0	2.87557
56.8245	10111.8	-0.0193468	1.82541	670.059		40.5	73.2535			41.7181	0	0	1.7667	0	18.627	0	0	3.41644	0	6.11978	0	0	0	0	1.87877	0	0	0	0	0	0	0	0	1.13293	2.04147	2.95426	0.600882	0	0	0	2.53467	0	0	0	3.36343	4.4365	5.83247	1.10852	8.97469
57.2938	10570.9	-0.048406	1.71668	669.569		40.53	284.714			41.8198	0	3.04767	0	0	15.645	3.01277	0	0	0	0	0	0.959973	0.0732264	2.68942	0	0	0	0	2.63231	2.20185	0	0	0	0	0.579766	0	0	0	0	0	3.48046	0	0	0.638061	0	0	7.95896	7.4328	5.89303
57.7624	9739.72	0.00189614	1.89226	670.03		40.56	707.636			41.9216	0	0	0	0	0	0	0	5.09544	0	0.675074	4.27136	0	0	0	0	0	0	4.80778	0	0	0	1.55661	0	0	2.40049	1.23462	4.11782	0.342349	2.56042	2.54118	1.4943	0	1.55018	0.956599	4.55431	0	1.07529	6.65309	1.89115
58.2603	9802.23	-0.0878726	1.9546	668.228		40.59	496.175			42.0233	0	1.39118	4.97733	1.9878	0	3.18695	1.70742	1.16659	1.13714	0.610256	0	0	4.07652	0	0	1.03877	0	0	0	0	0	0	0	0	0	1.86684	2.27205	0	0	11.0938	3.48046	12.5474	2.67928	9.21583	0	11.2053	14.1849	10.5949	0
58.7481	10456.3	-0.0352349	1.86998	668.264		40.62	496.175			42.125	5.2514	0	0	0	0	0	2.76752	0	5.4251	2.2307	0	0	3.64539	0	1.0443	0.217548	1.21167	0	0	0	0	0	0.122081	0	4.9136	4.90149	5.88876	0	1.298	0	0.52486	1.04074	0	6.23522	10.4188	3.32686	2.80717	1.82325	4.88721
59.1874	11444.1	0.0169589	1.83891	668.071		40.65	-349.668			42.2268	0	0	3.7226	0	1.76461	8.06406	2.80172	0	0	8.35599	0.162343	5.12487	1.82852	0	0	0	0	0	0	16.4297	0	0	1.86341	0	0	0	0	0	3.28874	0.2413	0	0	0.997149	1.16137	1.7681	0	0	11.7212	0
59.6275	10075.3	0.0544631	1.80367	668.672		40.68	284.714			42.3285	0	0	0	0	2.3326	0	0	0	0	0	4.781	2.24389	0	0	0	0	0	0	1.73653	0	4.54459	0	0	11.2764	0	0.652983	0	0	1.8321	0	9.20249	6.50233	0	2.48103	0	0.286458	5.92016	5.31027	1.97675
60.0576	13344.5	0.00331228	1.93643	669.761		40.71	-138.207			42.4303	4.06035	0	0	0	2.7941	1.23611	4.1354	0	0	2.13348	2.99725	3.37123	0	4.99151	0	0	0	8.98628	1.79252	0	0	0	4.39625	0	2.88772	0	0	5.65719	0	5.58372	4.23709	2.0677	0	1.73019	0.577222	9.54083	3.64022	0	13.1478
60.4538	10710.8	-0.0589372	1.85077	668.508		40.74	496.175			42.532	0	0	0.142936	0	0	0	0	0	0	10.0737	0	0	4.29208	0	0	18.431	0.922964	0	2.96822	5.37278	0	0	0	0.40468	5.50341	5.66016	7.90912	0	2.00205	3.28385	1.61252	0	0	0	4.82394	6.14534	4.01291	10.2701	3.71019
60.9198	10216.5	0.0148602	1.92944	669.89		40.77	73.2535			42.6338	0	3.95121	0	17.3679	0	0	0	0	0	2.39275	0	0	3.86096	0	3.87553	6.55267	4.70498	1.90841	0	1.7331	0	0	0	2.40736	7.42671	0	0	0.908282	2.73036	0	0.595795	2.67455	0	1.66193	3.3859	8.45339	8.26587	0	7.86187
61.3644	11133.5	-0.0301269	1.81117	670.343		40.8	-138.207			42.7355	0	0	0	0	8.50958	0	0	2.07325	0	0	0	0	0	0	0	0	0	1.59573	0	0	0	1.02123	3.1826	2.30333	0	0	2.02262	0	0.909568	1.55894	6.1996	2.0677	0	0	1.56588	3.08274	1.51374	7.04294	4.86581
61.8434	9580.54	-0.0799533	1.70655	669.288		40.83	-138.207			42.8373	0	13.2125	0	0	0	0	1.67322	0	10.3727	0	0	0	0	5.9911	8.07767	0	1.90456	1.02723	0	3.60809	2.23552	2.81476	0	0.456698	0	0	0.22674	0	1.00668	1.03188	0	0	0.881935	0.54705	0.509814	1.6846	5.48171	0.89194	5.85023
62.2916	12068	-0.0224706	2.00016	669.714		40.86	-349.668			42.939	0	3.01002	0	0.359318	4.71109	2.90826	0	9.69588	0	0	2.64686	0	0	0	0	0	0	2.36321	0	0	0	1.36923	0	0	0	1.61396	0	4.05782	0	0	0	0	3.73925	10.1259	0	0	21.4632	0	2.96117
62.7158	10764.7	-0.0274187	1.88833	669.471		40.89	707.636			43.0408	7.28771	0	2.43097	0	0	0	0	0	0	0	0.735694	2.71361	0	0	3.30929	0	3.14598	0	0	2.53273	0	0	4.55455	0	0.810562	10.0604	1.94779	7.72408	0	0	3.5041	1.11076	4.29228	0	0	0	5.65709	9.40372	10.8579
63.201	8797.64	0.0501621	1.80711	668.289		40.92	-349.668			43.1425	0	0	0	0	8.40308	0.330367	0	0	0	0	0	0	2.13646	0	1.84897	0	0	0	0	0	0	0	0	0	0	2.34733	0	0.293138	3.70146	0	7.16904	0	0	0	0	2.79424	4.51712	3.62091	8.01167
64.6382	9849.46	0.0546226	1.91116	669.601		40.95	284.714			43.2443	7.4414	0	0	0.142187	0	0	0	5.96852	0	2.84647	0	0	0	0	5.60407	0	0	4.89305	0	0	1.90953	0	3.23537	0	4.16992	0	1.94779	1.59724	3.3373	0	4.8755	0	4.84531	14.0621	0	11.6713	4.53905	0.761989	2.87557
65.1443	10125	-0.0114459	1.96056	668.879		40.98	-138.207			43.346	0	0.0735224	0	0	0	0	2.22037	0	0	0	12.2664	0.396303	0	0	3.27948	0	1.00958	0	0	0	1.42055	3.80522	0	0	5.68292	0	0.775482	9.20042	4.9396	0	9.62809	0	5.67485	6.75854	3.52071	6.10096	4.16636	1.90989	8.86769
65.6446	9483.2	0.00201488	1.88672	668.807		41.01	-561.129			43.4478	0	0	0	0	0	0	0.510527	0	0	0	7.90258	0	0	0	0	0.422853	0	4.21085	0	0	1.01307	0	0	4.8782	0	0	0	0	0.496854	0	0	0.760656	5.67485	0	0.397467	2.63889	5.89824	9.18713	0.221917
66.1334	9743.21	0.0203765	1.86139	669.008		41.04	496.175			43.5495	14.8182	0	18.7424	0	3.3976	0	5.91363	2.10683	0	0	7.07441	0	0	2.14419	0.448252	0	0	3.15912	0	0.38201	0	0	0	0	0	0	0	0	0.0355854	0	0	0	0	0	0	0	0	0	0
66.6197	10363	0.0147916	1.87392	668.83		41.07	-349.668			43.6513	2.79246	0	1.95122	0.467883	0	0.225857	0	0	0	0	0	0	0.997063	4.0525	1.25292	0	0	0	0	0	0	2.03846	0.702524	10.106	0	0	0	4.59915	0	0	2.58195	0	0	0	0	0.641542	0	0.89194	0
73.0123	10407.7	0.022665	1.76874	669.019		41.1	-138.207			43.753	0	0	1.39766	1.44497	3.5396	0	3.55405	0	1.86279	0	0	0	3.18348	3.84046	0.835684	0	0	0.572429	0	0	0	0.994459	0	5.26833	0	0	0	0	10.5962	0	0	0	0	0	0	0	0	4.09739	0
						41.13	1553.48			43.8548	0	0	0	0	0	0	0.100165	0	0	0	0	0	0	0	0	0	0	0	0.78477	0	0	5.78614	2.65492	0	0	0	0	0	0	0	3.03121	2.76791	0	0	0	0	0	2.08316	0
						41.16	-138.207			43.9565	0	0	12.5795	6.54754	1.01911	0	1.8784	0	1.20311	1.80939	2.71057	0	0	0	5.72328	0	1.52924	0	0	0	0	0	0	8.59747	3.24674	0	0	0	0	0	1.06869	0	0	5.68916	0	0	5.61325	0	0
						41.19	-349.668			44.0583	0	6.58653	0	3.32677	0	0	0	1.26733	0	0	0	0	0	0	0	0	0.345556	6.08691	1.76453	0	0.795747	3.16276	1.70511	0	0	0	3.39448	0	0	0	0	1.39084	0	0	0	0	5.81055	0	0
						41.22	-138.207			44.16	4.13719	0	0	0	0	0	0	0	0	0	0	0	0	0	0	6.2887	0	0	0	0	0	0	0	0	0	0	0	0	0	0	0	4.30835	1.18149	1.25238	2.21749	0.685927	0	2.47301	0.00791265
						41.25	-349.668			44.2618	0	5.68299	0	0.395506	0	0	0	5.4984	0	0	9.7819	0	0	0	5.51467	0	4.18532	4.4951	0	0	0	0	0	0	0	0.400096	0	0.85907	4.25983	0	3.81148	0.924037	3.25535	0	2.68935	0	10.8308	5.46188	17.3637
						41.28	73.2535			44.3635	0	0	0	0	0	8.51693	3.17788	0	3.61096	0	0.130491	0	0	0	0	1.94797	0	0.458728	0	0	0	0	0.913594	0	0	4.57274	0	0	0	0	7.61829	1.11076	1.45801	0	0	5.52395	11.3569	4.42227	6.04283
						41.31	284.714			44.4653	0	0	0	2.63919	0.0961148	0	1.9126	3.11422	10.2408	0	0	5.37539	0	0	0	0	0	1.42518	0	0	0	6.16091	1.12466	0	0	0	0	0	0	0	0	1.20412	16.9198	6.44	1.61082	6.30069	0.592995	0	11.5427
						41.34	73.2535			44.567	0	0.0358749	0	0	1.16111	0	0	0	0	0	0.57643	0	0	0	0	0	0	0	0	0	0.605588	4.92953	0	0	7.17027	0	2.07251	5.50956	0	4.57753	7.14539	3.63149	1.41192	0.0237382	2.0602	8.09831	4.2979	0	12.6556
						41.37	284.714			44.6688	9.70824	0	0	0	0	0	4.75094	0	6.71148	0	4.81286	0	0	3.3861	2.296	0	0	0	0	0	3.62096	0	0	2.90153	0	0	3.86839	0	5.10954	0	0.359347	1.11076	0	5.46163	0	0	6.95052	2.08316	9.4241
						41.4	-349.668			44.7705	0	3.53709	0	0	0.664112	6.39191	1.53643	0	0	1.42048	0	0	0	0	0.180031	0	0	3.04542	3.0802	0.299291	0	0	0	0	0	0	0	0	5.91069	2.66096	0	2.13772	1.29671	0	0.509814	5.50175	9.01124	1.47672	4.4164
						41.43	-138.207			44.8723	0	23.8667	0	0	0	4.58041	0	0	0	0	0	2.80756	0	0	3.36889	0	0	0	4.70379	0	2.56151	0	0	4.12394	1.99018	1.53809	0	0	1.24945	0	0	0	0.651507	0	3.678	6.16754	0.308002	0	2.42616
						41.46	707.636			44.974	3.40719	0	0	0	4.67559	0	0	0	0	1.06398	0	0	0	0	0	0	6.66817	0.430303	0.168924	0	0	0	0.174848	0	0	1.36107	5.88876	0	0	4.45774	5.13559	0	0	0	0	1.6846	8.26587	13.0857	5.97863
						41.49	-349.668			45.0758	0	0	0	0	0	0	7.96545	0.360673	0	3.78633	0	0	0.658323	0	0	0	0	0	0.0289595	0	0	0	0	0	12.2221	0	4.39219	0.170109	0	0	1.87261	1.3675	0	9.94391	6.84619	0.153301	10.787	7.71436	1.31334
						41.52	-138.207			45.1775	0	0	3.13214	0	0.0606149	0	2.01519	6.84159	0	0	2.51945	0	2.41361	1.72012	0	0	4.61837	0.0323508	0	0.87833	0	5.35784	0	0	6.06758	0	7.33544	0	6.15346	2.10995	2.17999	0	0	0	0.0154874	2.83862	3.26754	5.80841	12.0992
						41.55	73.2535			45.2793	0	0	0.954819	0	2.8651	0	0	0	0	4.14283	0.066785	0	0	0.811401	4.62059	1.71334	0.201205	0	0	0	0.551257	0	0	0	0	0.577117	0	0	3.45868	0	0	0	0	1.04761	0	7.38814	7.91511	4.70383	5.63623
						41.58	-349.668			45.381	7.17245	0	1.91432	0	0	2.45539	8.13643	0	0	2.68443	2.45575	0	0	11.7766	0	11.8026	0	0	0	1.59524	0	1.36923	0.913594	1.6271	0	0	0	3.71334	0	0	0	1.11076	0	0.933846	7.22817	1.28513	5.92016	3.18774	4.88721
						41.61	-349.668			45.4828	4.71351	0	0	0	0	0	3.41726	0	0	0	7.13811	0	6.54008	3.96162	0	0.54017	0.807482	4.7225	0	0	0	2.94861	0	0.248627	0	0	0	2.08936	0.229804	4.79314	0	1.3675	0.259778	0.842835	0.442406	0	1.27259	4.94207	3.98839
						41.64	-138.207			45.5845	0	0	0	6.33041	0	0	0	0	5.02928	0	0	0.364988	0	0	0	0	0	4.12557	0	6.31027	0	0	0	0	0	0	2.57136	0	4.64827	3.71507	0.430281	1.22746	0	3.91445	1.36365	0	0	0	0
						41.67	-138.207			45.6862	12.6667	2.14413	0	0.902144	0	0	0.100165	7.37887	0	0	0	0	0	0	14.7832	0	1.35602	0	0	0	0.116609	8.48983	0	1.75714	0	0	0	0	0.569686	0	0	0	0	0	3.83529	0	0.658762	0	0
						41.7	284.714			45.788	0	0	0	0	0	10.9555	10.0173	0	0	0	0	6.50273	6.20134	0.175298	3.84573	0	0	0	0	0	8.89107	0	0	2.27732	3.93913	0.147208	0.625825	0	1.66216	7.3805	0	0	0	0	1.02661	0	0	0	0
						41.73	73.2535			45.8897	20.4661	12.7231	0	0	0	0.40004	3.86182	0	0	5.05028	0	0	0	0	3.13047	0	0	0	0	0	2.806	4.58153	1.20382	2.56341	0	1.968	9.72995	1.10513	1.61361	0	0.0756098	0	0	0	0	3.12713	0	0	2.78997
						41.76	-138.207			45.9915	0	0	0	0	0	0	0	0.562152	2.19264	0	0	1.52364	0	0	0	0	1.52924	0	0	0	1.31189	0	0	0.352662	0	0	3.49425	0	2.19626	0	0	0	0	1.8212	0	0	0	0	0
						41.79	73.2535			46.0932	0	0	0	2.34968	16.7455	2.69924	7.89705	4.39026	0	0	0.226049	10.4171	0	0	0	0	1.38489	2.30636	0	0	0	0	9.48832	0	0.86185	0	1.12468	2.31081	0	7.18885	0.170189	0	0	4.41501	0	0	0	2.49467	0
						41.82	-138.207			46.195	0	0	0	0	0	0	0	0	3.08321	0	0	0	0	4.62802	0	0.452182	0	0	0	0	1.82804	0	2.49662	0	0	0	5.41484	0	0	0	0	9.8633	0	2.6403	0	0	0	3.83749	0
						41.85	73.2535			46.2967	0	0	0	0	2.22611	0	2.73332	0	0	0	6.75588	0	0	9.47452	0	0.980109	0	0.146051	0	0	0	0	2.28555	0	0	0	0	0	0	0	0.264768	0	0	0	0	0.0867231	0	2.19145	4.82301
						41.88	8108.77			46.3985	0	4.17709	0	0	0	6.14805	0.852496	0	0	0.545439	0	0	0	8.05086	3.24968	2.68121	0	0	0.112938	3.96654	0	0	0.122081	0	0	0.172497	0	0	0	5.36811	0	0	0	0	0.0604262	0	1.79873	0	0
						41.91	10857.8			46.5002	5.9814	0	3.42737	3.39915	0	0	0	0	1.73086	0	5.54547	0	0	0.357041	0	7.08059	0	0	0	0.519877	0	0	4.87116	1.96521	0	0	0	0	0	0	0	0	0	0	0	0	0	0	0
						41.94	12338			46.602	0	0	0	0	0	0	0	6.77443	3.38007	0	6.72403	1.6489	0	8.26289	0	0.276207	0	1.59573	0	0	0	0	5.24053	0	3.09288	0.450673	0	3.27043	0	0	0	0	4.03881	0	0	0.774698	1.68912	0	0
						41.97	7897.31			46.7037	0	4.36533	0	0.757391	0	0	0	0	1.46698	3.62429	0	0	0	0	0	4.93956	2.88615	0	0	0	0	0	4.42264	0	4.32379	0	9.58029	0	0	0	0	0	0	0.365029	0	0	2.80717	0	0
						42	8954.61			46.8055	0	7.64065	0	0	0	0	0	0	0	0	0.321608	0	0	0	1.67015	2.12395	0	3.27282	0	0	3.56663	0	0	4.20197	0	0	0	0	0	0	12.2763	0	0	5.25686	1.74563	0	0	0	3.71019
						42.03	7685.84			46.9072	1.02509	3.27355	9.5165	0	0	0	0.955087	0	1.76384	0	0	0	0	0	0	2.68121	2.33761	0	0	0	0	1.4763	0	0.63876	0	0	0	0	0	1.48707	0	0	0	0	0.914264	0	0.943755	4.03242	0
						42.06	10011.9			47.009	0	0	0	1.73448	0	0	1.05768	0	0	0.383394	0	0.866028	0	0.357041	0	2.91584	0	0	0	0	0	0	0	1.02889	0	0	5.66427	0	0	0	0	0.270514	7.03438	0	0	0	3.24562	0	0
						42.09	7051.46			47.1107	4.71351	6.13476	2.91072	0.54026	2.3681	0	0	0	0	0	1.18163	5.62591	0	0	0	0	0	5.34786	7.67105	0	0.116609	0	0	0	0.297683	0	0	0	0	0	0	0	0	8.6015	0	0	0	0.480429	0
						42.12	10857.8			47.2125	0	0	2.54168	0	0	0	0	0	0	0	0	0	0	0	0	0	0	0	0	3.93897	0	5.97353	0	0	0.220751	0	0	0.563801	15.5245	2.54118	0.548505	4.61178	0	1.98047	1.97033	1.86214	0	0	0
						42.15	11069.2			47.3142	0	0	0	0	0	5.55583	0	1.63671	0	0	0	0	0	0	0	6.61132	6.84139	0	2.6603	0	0	0.940921	9.14533	0	0	1.2852	1.54871	0	0	0	0	0	0	0	0	4.41431	0	2.86286	7.71207
						42.18	10646.3			47.416	0	4.55357	0	0	0	2.52506	0	0	0	7.02723	0	0	0.565939	0	3.4583	0	0	2.70432	13.8295	0	0	0.485845	0	0	0	0	3.26976	0	0	0	0.974111	4.98522	0.259778	2.27625	7.29557	0.641542	3.8156	5.05037	0.564324
						42.21	10434.8			47.5177	5.67403	0	1.10243	0	0	0	0	2.20757	0	0	0	5.78248	0	4.02221	0	0.628158	4.73385	0.998806	0.308889	1.76068	9.40722	11.0597	0	0	0	0	0.351454	0.170109	0	6.35035	0	2.67455	0	5.91669	0.195243	6.5892	4.93365	0	6.74905
						42.24	10857.8			47.6195	0	7.11359	0	1.73448	0	0	0	0	2.75337	0	0	0	0	0	0	0.246878	0	0	0	0	0.333933	0	2.91876	0	0.143819	0	0.800424	0	1.68644	8.93771	0	4.4484	0	6.37174	4.4869	8.27585	0	0	0
						42.27	10857.8			47.7212	0.756144	0	0	1.30022	0	13.8817	0	3.4836	0	0	1.43646	0.615508	0.750706	0	0	0.510841	3.23259	0	1.12069	0	0	4.04615	0	0	2.01583	0	0	0	0	0	0.264768	5.66208	5.16791	0	2.80169	2.88301	3.66215	11.1147	5.27242
						42.3	10434.8			47.823	0.60246	0	4.53449	0	1.09011	0	0	0	0	0	0	0	2.90632	0	3.63711	0	1.67359	0	3.78002	0	0	0	0	0.794813	3.52882	1.10818	0	0.711436	0	2.13391	0	10.2601	1.73452	0.478792	8.44151	0	0.264157	14.4718	6.62065
						42.33	9800.45			47.9247	0	10.3136	1.91432	4.12292	0	0	0	0	0	0	0	0	0	1.4475	0	0.833462	0.778612	0	0	0	0	0	1.0719	0	1.60553	3.78879	0	0	0.399745	0	0.974111	0	3.57795	2.75406	1.61082	10.939	7.23551	3.70754	1.95535
						42.36	12126.5			48.0265	0	3.83826	0	0	0	0	0	3.01348	0	8.55045	0	0	0	0	0	1.94797	1.50037	0	0	1.23678	2.0182	7.76706	0.0429295	0	8.5294	0	0	2.99977	2.19626	0	3.43317	0	4.52271	13.7436	0	0	5.1748	1.30345	5.31522
						42.39	9166.07			48.1282	0	6.69947	0	2.71157	0	0	0	0	0	2.36034	0	0	0	0	0	1.03877	0	0.998806	0	5.48307	6.77216	0.726767	0	3.00556	0	0	0	0	7.29449	1.46311	0	6.12888	0	3.36838	0	0	2.60987	17.8722	1.37754
						42.42	10646.3			48.23	0	0	0	0	0	8.09889	4.37478	3.61792	2.75337	0	0	5.1875	0	0	0	0	0	0	1.37262	0	0	2.27938	0	0	0	5.05323	5.34001	0	0.254081	0.576699	0	3.00131	0	1.0021	0	0	0.768375	3.07945	2.98257
						42.45	8743.15			48.3317	0.640881	1.24059	7.15466	1.30022	0	0	2.04939	0	0	4.0456	0	2.14994	0	0	0	0	0	5.20573	0	3.02905	0.388264	0	0	5.4764	0	13.2974	1.74825	0	0	0	8.2567	1.62424	1.45801	8.9883	0	6.38946	0	0.350478	1.39894
						42.48	10223.4			48.4335	0	0	0	0	0.309114	0	0	0	5.02928	0	0	0	0	0	0	0	0	7.28077	7.0552	0	0	0	0	5.39838	0.195107	1.2852	0	0	14.5777	14.7353	2.88934	0	0.236735	2.82232	2.77922	3.57098	0.877987	0	7.11286
						42.51	10434.8			48.5352	4.17561	0	0	13.2424	0	7.08864	1.05768	2.03967	0	0	0	0	0	0	0	0	0	1.82314	3.66805	0	6.14736	0	0	3.13561	0.118175	0	0	0	0	0	9.67538	0	2.58711	0	0	2.12846	6.66553	6.15495	6.04283
						42.54	10646.3			48.637	0	0	0	2.34968	3.8946	0	5.70845	0	11.5272	0.383394	0	0	0	0	0	0	2.91502	4.29612	4.22791	1.48494	0	0	0	0	0	1.00703	4.76633	3.73794	0	0.768355	0	0	0.812807	3.04985	0.262651	5.0579	7.98088	4.94207	3.08957
						42.57	11069.2			48.7387	0	0	0	0	7.05408	0	1.05768	16.1768	0	0	0	0	0	5.83964	0	5.87809	0	5.63211	0	0	2.643	0	1.96894	0	0.118175	0	4.41713	2.55687	9.30951	8.62627	6.50699	0.107133	2.88666	5.09759	0	0.197687	4.80212	9.1005	4.1382
						42.6	14241.1			48.8405	0	2.5959	0	0	0	0	0	1.13301	3.70991	0	0	1.0226	1.52057	0	0.150228	3.8837	0	0	1.76453	0	4.3816	0	0.781675	0	0.99007	2.95426	5.29013	0	0	0.744398	5.51391	0.807337	0	2.77681	1.7681	0.819084	2.45641	0.848623	5.50782
						42.63	11492.1			48.9422	3.40719	0	0	0	0	0	0	0	0	0	0	0	0	8.26289	4.20336	0	0	0	4.6758	0	0	0	0	3.05758	0	0.627694	0	0	0	0.169429	0.57215	6.17556	1.13541	0	0	0	0	2.10481	10.0019
						42.66	11915.1			49.0439	0.0261446	0	4.90352	0	0	4.19721	0	0.0920338	0	0	3.18836	3.46517	0	0	0	0	11.9803	0	0.812763	1.37465	0	4.34061	0	2.87552	3.4006	2.82782	0	0	2.65753	0	7.76016	3.07133	0	1.63918	6.77878	1.70679	4.6925	3.59925	0.00791265
						42.69	13818.2			49.1457	0	12.3466	0	0	0	0	0	0	0	0	0	5.06224	0	2.38651	0	0	1.78908	0.544004	2.29639	0	0	0	1.70511	9.37773	0	2.97955	3.14505	0	0	2.75679	3.92971	0	7.5874	4.64253	6.981	0	0	6.30656	1.37754
						42.72	11915.1			49.2474	0	4.55357	0.585781	0	0	0	0	0	0	0	0	0	0	0	0	0	0	0	1.4566	0	0.00794673	7.52614	3.73666	0	0	0	0	3.9594	0.958122	1.00793	0	0.924037	5.07573	0	1.72316	0	0.1107	3.79417	0
						42.75	11280.7			49.3492	1.56298	1.39118	14.5354	0	0.415613	0	0	0	4.50154	0	0	0	2.4752	0	0	1.33206	0.0279823	1.14093	0	0	0	0	0	0	0	1.79098	0	0	4.38122	6.30244	0	0.503915	1.66539	0	5.02616	9.3411	0.505305	0.675355	11.5213
						42.78	10646.3			49.4509	5.09772	0	1.06553	0	0	0	0	0	0	0	0	0	0	0	0	0	4.99369	3.95502	2.12843	0	0	3.08246	0	2.14727	0	0	1.09974	5.46035	3.91995	0	2.41644	6.40897	0	1.84395	0	0	0.1107	11.288	0
						42.81	10646.3			49.5527	0	0.487644	0	0	0	0	0	2.30831	0	0	0	0	2.96791	0	15.5879	6.58199	0	0.885106	0	0	1.77371	0.566152	0	0	1.40037	0	0	0	0	0	4.82821	0	5.28312	3.66417	0	0	8.02472	5.83007	3.90279
						42.84	8954.61			49.6544	3.40719	0	0	0	0	0	0.442134	0	0	0	0	0	0	2.78029	2.71324	0	0	0.231327	0	1.78825	0	0	0	0	0.759274	0	0	0	0	2.78075	0	12.6408	0	0	5.47555	2.37258	1.22875	0.632038	4.99421
						42.87	9166.07			49.7562	1.52456	0	3.42737	0	0	0	0	0	0	0	0	0	0	0	4.02454	1.65468	0	0	0.112938	0.216571	0	0	0.0956971	0	1.73374	0	0	7.8225	0	7.18885	2.20364	1.1341	0.305864	0	0.824386	3.23809	2.87294	3.27437	12.8482
						42.9	8743.15			49.8579	0	0	0	0	0	0	11.6587	0	0	0.0593045	0.130491	0	3.95334	11.9886	1.67015	0	4.99369	0	0	0.657743	0	0	0	0	0.272039	0.956448	1.14962	0	1.56505	1.82247	0	3.14135	3.27839	2.54929	8.17188	0.353036	3.48677	2.36472	0
						42.93	8108.77			49.9597	0	0	0	0	0	0	1.43384	10.3339	0.0816428	0	0	0	0	0	0	0	0.432168	0	0	1.56766	2.45284	0	0	7.06294	0	3.7635	5.43979	0	0	0	0	4.72848	0	0.0237382	2.17255	2.92739	5.61325	7.64938	1.22774
						42.96	8743.15			50.0614	0	14.5301	0	0	0	0	0	0	0	0	0	0	2.16726	0	0	0.188219	0	3.21597	0	0	0.252436	0	0	0	0.425902	8.66952	0.376397	0	0.254081	0	0	0.153813	0	1.86671	0	0	3.09216	18.1971	2.46896
						42.99	9588.99			50.1632	0	0	2.61549	2.53063	2.4036	0	0	0	0	0	0	3.74701	0	0	0	0	0	0	1.40062	0	0	3.83199	2.10086	0	0.707986	0	0	0	3.60435	0	9.01333	3.63149	1.48105	3.73243	1.29624	4.23677	1.05337	1.77994	0
						43.02	8954.61			50.2649	0.756144	0	0	0	8.43858	0	3.38307	0	3.80887	0	0	0	4.96956	11.8372	0	1.80133	0	0	3.22016	0	15.6825	0	4.58094	4.67013	0	0	6.31278	0	0	4.9848	0	3.42143	0	0.251265	9.9919	0	0.63684	8.8406	4.3736
						43.05	11703.6			50.3667	0	2.06884	0	0	0	0	14.9416	0	0	0	3.60245	0	0	0	0	1.36139	0	12.113	3.64006	0	0	0.32523	8.77596	2.01723	4.58023	1.33578	0	0	4.52688	0	0	0	2.54102	0	3.58812	8.36462	5.06519	12.5659	8.07588
						43.08	9800.45			50.4684	10.4767	0	0	0	0.877111	0	0	0	1.6319	0	0	4.43594	4.63082	0	9.89562	0	1.12506	2.78959	11.3101	0	3.4308	0	0	0	0	2.17031	12.1245	2.04015	2.31765	1.00793	0	4.84518	0	4.25574	1.45353	2.79424	0	1.32511	3.73159
						43.11	11069.2			50.5702	0	0	12.8009	0	5.59859	8.2034	1.57063	0	0	0	0	0	3.55301	2.53797	3.07087	0	0	0	0	5.20734	0	12.2911	0	0.0925738	0	0	1.17457	0	5.91069	10.1835	0	0	0	5.27961	0.846855	0	0	4.37895	7.09146
						43.14	10857.8			50.6719	0	0	0	8.03127	0	3.11728	0	0	0	0	0	0	0	3.29523	0.776079	9.30961	2.19326	0	5.37562	0	0.469761	0	5.42522	0	1.04136	0	2.12239	6.49379	2.48759	0	0	0	0	1.09311	0.0828956	0	0	0.372137	4.5662
						43.17	11069.2			50.7737	0	0	0	0	0	0	0.681512	0	0	0	0	5.93906	5.24671	0	3.5179	1.62535	0	0	0	0	0	0	0	3.44771	0	0	1.44894	0	1.8321	14.0406	0.217478	0	6.22788	1.3889	3.1612	6.54481	5.54748	1.13018	6.44944
						43.2	9377.53			50.8754	0	0	0	0	0	0	0.955087	0	0	0	0	9.28976	0	0	0.895289	2.62255	1.70246	1.73786	0.840756	0	0	5.86645	8.32743	7.71316	0	0	0	0	0	7.90756	0	0.854017	9.73039	2.95884	0	1.55144	1.60143	3.66422	2.55456
						43.23	11492.1			50.9772	8.1714	0	0	0	0	4.26688	0	12.7852	0	0	1.9461	0.678138	0	0	1.78936	0	0	0	0	0	0	0	0	0	0	0	2.02262	3.78716	0	0	0	0.924037	9.63822	3.52765	4.01504	8.32023	5.1748	0	10.8793
						43.26	11703.6			51.0789	0.871407	0.449997	0	0	0	1.20128	1.53643	0	3.97379	0	0	2.71361	0	0	0	0	0	4.29612	0	0	2.53434	8.67721	0	0	9.63209	0.475962	0	0.342349	3.36157	0	4.00064	2.27776	0	3.23187	0	5.45737	4.95557	0	0.457322
						43.29	7897.31			51.1807	0	2.29472	4.23926	0	5.98909	0	2.69913	0	0	0	0	2.14994	8.63411	0	0	8.45907	0	0.0323508	0.0569525	0	0	0	0	0	0	2.4232	0.999967	0.317743	4.76966	0	0	0	3.94663	1.22963	0	0	7.47666	10.3567	3.49618
						43.32	12549.4			51.2824	0.909828	2.5959	1.58218	0	0	1.75866	11.8639	0	0	0	3.44319	0	0	0	0	0	0	5.97321	0	0	0	0	0	0	0	0.223074	0	0	0.424022	0.337128	0	0.410555	0	4.00546	0	0	5.04326	1.60667	1.76275
						43.35	9800.45			51.3842	0	0	0	0.431694	0	0	0	0	0	0	0.990517	0	0	0	0	0	0	0	0	0.244144	0	0	0	3.81184	0.195107	0	0	0	0	0	1.56523	0	0	0	2.68935	0.885662	0	0	3.19658
						43.38	12760.9			51.4859	0	0	1.61909	0	0	0	1.98099	0	0	0	1.27719	0	0.319583	0	8.28629	2.73986	3.08824	0	0	0.46473	0.306768	0	0	3.36969	0	3.23244	0	0	0	0	0	0	0	0	0	1.30732	0	0	0.414521
						43.41	10857.8			51.5877	3.98351	2.74649	3.7226	0.395506	0	0	0	0	0.807297	0	5.76844	0	1.79772	0.841691	0	0	0	1.65258	0.448854	0	0.985906	10.3637	0	0	0	1.66453	0	0.809859	0	0.792312	0	2.69789	0.881935	0	0	0	2.78525	3.44764	2.01955
						43.44	6628.54			51.6894	0	20.2525	0	0	0	0	0	2.9799	0	0	6.24623	0	1.15104	3.35581	0	0	3.20372	0	0	1.98126	11.5261	0.0307686	0	0	0	4.06696	0	0	0	0	0	0	1.64235	0	0	0	0	0	1.14214
						43.47	15509.9			51.7912	2.67719	0	0.954819	6.22185	5.95359	0	0	0	0	0	4.52618	2.43178	1.18183	3.29523	0.120426	1.74267	0	0	0	0	0	1.58338	0	0	2.63128	0	0	4.8452	0.812459	0	4.1898	0.457235	0	0	0	1.28513	1.99604	0	0
						43.5	10011.9			51.8929	0	0	0	0.504071	0	19.5252	1.98099	0	0	0	0	0	1.95169	0	2.71324	0	0	0.174477	0	0	7.85878	0.753536	0	2.2253	1.96454	0	0	1.0067	0	0	0	0	1.34279	0	1.11649	8.87505	0	0.89194	0
						43.53	9800.45			51.9947	0.410355	0	6.93323	0	0	0	0	0	0.21358	0	7.20182	0	0	0	1.28272	0	1.73133	0	0	0	0	0	0	0	4.6828	0	0	0	0	0.408999	0	1.0174	0	0	0	2.32819	1.64528	0	0
						43.56	11915.1			52.0964	0.371934	3.08532	0	1.30022	0	0	0.681512	0	0	0	2.77428	5.25013	0	2.05332	0	0	0	1.99369	3.02421	0	0	0	11.0186	0	0	1.2852	0	4.64836	0	0	0	0	0	8.41948	2.03773	0	0	0	0
						43.59	10857.8			52.1982	1.25562	0	0	0	0.628612	0	3.99861	0.0584539	3.34709	0	0.640136	0	0.0116374	0	0	0	0	0	0	0	3.02332	0	0	0	0	0	0	2.31081	0	0	0.997756	0.177153	0.582378	0	0	0	0.176467	0	3.53898
						43.62	9166.07			52.2999	2.48509	2.25707	0	0	1.37411	0	0	7.31171	1.10416	0	0	0.552878	0	0	0	0	1.38489	0	3.66805	2.17427	0	0	0	0	0	0	0	2.48305	1.41939	0	0.997756	0	4.61488	0	0	0	0	0	8.99609
						43.65	15298.4			52.4017	0	0	0	0	0	0	6.324	7.71467	3.51201	9.06899	2.86983	0	0	0	0	1.74267	0	0.288177	0	0	0	0	0.808059	0	0	0	0	0	2.17199	3.40363	4.21344	2.25442	0	0.888341	0	8.05392	0	6.50148	0
						43.68	9166.07			52.5034	5.32824	2.14413	0	3.03726	1.30311	0	0	0	0.312533	0	0.7994	5.21881	0	0	7.06439	0	0	0	0	0	4.92491	0	0.122081	0	1.91325	0	0	2.13857	0	0.528785	0	1.32082	0	0	0	1.35171	1.53566	0	0.264718
						43.71	3879.55			52.6051	0	0	0	0	0	4.68492	7.52089	0	0	0	0	1.86811	0	1.02343	0	0	1.64472	0	0	0.271717	1.25756	1.95815	0	2.38135	0	1.48751	0	0	0	2.25369	0	0	1.27366	0	0	0	0	0	8.11868
						43.74	284.714			52.7069	3.63772	2.06884	4.49758	0	1.83561	0	0	5.29692	0	0	0	0	0	0	0	0	0	0	2.71629	0	0	0	8.30105	2.14727	0	0	0	0	0	4.50566	0	0	0	4.61978	0	0.175494	2.08373	0	0
						43.77	-349.668			52.8086	0	0	3.94403	0	1.37411	0	0	0.427833	0	0	4.62174	0	1.45898	0	0	0	0	3.44337	0	5.89667	0.496926	0	0	6.0486	0	0	0	2.53226	2.56042	3.11615	2.6056	0	1.94191	0.319523	0	0	0	0	0
						43.8	-138.207			52.9104	0.295092	1.50412	0	0.974521	8.19008	0	0	2.54337	0.114627	0	0	0	0	0	0	0	3.66565	0	0	2.91875	0	0	6.53334	1.44503	4.55458	3.13128	0	0	0	0.313171	0	0	1.08932	0	0	0	0	0.0256013	0
						43.83	707.636			53.0121	2.56193	0	0	0	0	0	0	0	0	2.29552	4.781	2.58835	0	2.1139	1.22312	0	3.83887	0	0	0	0	0	0	1.23696	0	0	0	0.637618	0	0	0	0	5.83615	0.183007	8.05953	0	0	5.70012	0
						43.86	496.175			53.1139	0	2.33237	0	0	2.6521	0	0	0	0	7.93468	6.24623	0	0	0	0	0	0	0	0	3.13934	0	0	0	0	0	0	0	0	0	0	0	0	0	0	0	5.50175	0	0	0
						43.89	-138.207			53.2156	0	6.21005	0	0	0	0	0	9.46082	0.0486585	9.23103	0	1.46101	0	0	0.627067	0	0	0	0.252903	0	0	0	0	3.1096	0	0	12.6732	0.0962915	0	0.528785	0	0	0	0	0	2.48354	0.81222	0	0
						43.92	73.2535			53.3174	0	0	0	0	0	3.98819	0	0	3.90782	0	0	0.145783	0	0	0	0	0	8.41777	4.50784	0	0	0	0	0	0	0	0.575939	0	0	0	8.02025	0	0	0	0	0	0	0	0
						43.95	284.714			53.4191	0.0645656	0	0	1.44497	0	7.68086	0	0	1.07117	0.901937	1.24534	0	0	0	0	0	0.518779	0	1.03671	0	1.88237	0.699998	0	2.48539	0	0	0	0	0	0	0	0	0	0.319523	0.68957	0	0	0	0
						43.98	-138.207			53.5209	0	0	0	0.395506	1.48061	2.07219	0	3.58434	0	1.25844	0	0	4.78479	6.26371	0	0	0	0	0	0	0.659919	0	0	0	0	1.53809	1.82308	10.3077	0	3.4755	0	5.80212	0	0.251265	0	0	0	0	0
						44.01	73.2535			53.6226	3.33035	9.67362	6.34277	0	0.309114	0.225857	0	0	0	0	0.321608	0	0	0	0	2.35858	0	0	0	0	0	0	3.42005	0	1.32344	11.9318	1.97274	0.711436	1.46795	0.313171	0	2.48783	0	0	0	0	0	0	0
						44.04	-138.207			53.7244	0	0	0	0	0	0	8.13643	0	9.44918	0	0	0	0	1.72012	2.38541	19.0469	0	0	0	0	0	4.42091	1.83703	0	0	0	3.96816	0	0	4.09839	2.77111	4.82184	2.56406	2.2535	0	0	0	10.1618	0
						44.07	-138.207			53.8261	3.36877	0	3.09524	2.06018	0	0	0	0	0	1.64734	0	0	0.689117	0	4.41198	6.43535	0	0	0	0	10.847	0	0	0	0	0	0	5.97707	0	0	0	0	0	8.1237	1.43106	0	0	0	2.66157
						44.1	73.2535			53.9279	0	0	6.45348	4.4848	0	0	0	0	0	0	2.13722	1.4297	4.87718	3.29523	0	0	1.00958	0	0	0	0	0.244922	0	3.94188	0	4.26927	0	0	0.593963	1.91829	3.57503	0	0	0	9.52005	0	3.02639	4.18403	5.63623
						44.13	-349.668			54.0296	3.86824	0	0	0	0	0	0	0	0	4.82342	0	0	0	0	0	0	0	6.71226	0.308889	0	2.26269	0.084307	0	0	0.86185	0	1.77319	0.834464	0	15.7655	4.92279	0	0	5.84843	1.81304	24.987	7.14782	10.2917	1.71995
						44.16	284.714			54.1314	0.21825	0	0.548877	0	0	0	1.29706	0	0	0	0	0	3.12189	0	0	6.43535	5.16691	3.35809	0	2.94633	1.96386	7.68675	0	2.87552	1.09265	0	0	3.27043	0	6.35035	4.30802	0	3.39361	1.70744	0	2.55012	3.66215	4.98539	8.14008
						44.19	707.636			54.2331	0	1.95589	4.16545	5.89615	0	0	0	14.2627	0	0	0	0	0	0	2.86225	4.93956	0	0	0	0	0	0.405537	7.14016	1.52306	0	3.43475	5.61439	10.4061	0	0.385042	0	11.9172	0	8.85178	12.6658	17.9297	0.680685	0	8.14008
						44.22	284.714			54.3349	1.90877	3.19826	0	0	0	0.0865116	0	0	0	0	0	3.71569	0	0	0	0	3.46356	0	0.952728	0	0	0	0	0	1.75939	0	0	0	4.91532	0.145472	7.59464	4.05161	0.582378	6.46275	2.75675	0	1.8645	6.00334	6.17124
						44.25	496.175			54.4366	0	2.78414	0.253647	0	3.3621	0	0	0	0	4.49933	0	2.30652	0.873885	0	0	0	0.518779	2.19266	0	0	2.61584	0	0	0	1.81068	3.46003	0	0	0	0	4.30802	0	1.57322	0	0	2.86082	0	0.588721	4.99421
						44.28	919.097			54.5384	0	0	0	0	3.0781	0	7.24731	13.3897	0	0	2.74242	0	1.8901	0	0	0	2.59745	0	2.01646	10.2533	1.39339	0	9.17171	0	0	0	6.48738	0	0	0	10.3847	0	0	1.34339	5.52049	0.996626	3.421	3.64257	18.6049
						44.31	73.2535			54.6401	0	0	0	0	0	6.00871	0	1.53597	2.39054	0	7.0107	0	0	9.74713	0.29924	0	0	0	0	6.83416	0	0	1.86341	0	1.14393	0	0	3.81176	4.91532	0	1.32878	7.15585	3.25535	3.73243	3.40837	0	2.32487	2.14813	6.12844
						44.34	73.2535			54.7419	0	0	0	0	0	0	0	0	3.38007	0	10.3871	2.96413	0	0	0	7.66718	0	3.67077	13.5776	0	0.768582	2.60061	0	4.01991	2.7595	0	0	0	0.593963	2.58909	0	0	0.559335	0.0692436	15.407	0	5.1748	13.4539	4.03119
						44.37	707.636			54.8436	0	0	0	0	0	2.38572	0	3.88656	0	1.90661	10.3234	0	0	0	0	0	0.576519	4.46668	0	0	0	0	0	15.0216	7.99087	1.20934	0.700653	0.588407	0	3.83486	3.00756	1.81096	4.43053	2.29901	4.14986	8.76409	1.93027	9.68528	12.6128
						44.4	707.636			54.9454	0	0.713529	0	0	2.01311	7.15831	13.266	0	0	1.4853	11.6294	0	0	0	0	0	0.922964	4.21085	1.42861	4.02169	1.50205	0	0	1.10692	0	0	6.2629	0	0	4.07443	0	5.4987	0	2.57204	8.03706	6.65578	5.15288	9.68528	0.0507135
						44.43	4513.93			55.0471	1.10193	0	0	3.76103	0	0	11.9323	0	0	0	0	0	4.26128	0	0	0	0	0	0	0	0	0	4.26433	3.00556	0	1.2852	2.62125	0	0	0	5.23017	2.51117	12.4264	0	6.89113	5.76807	13.593	5.28861	0.649926
						44.46	10434.8			55.1489	12.3593	14.4925	0	0	1.12561	0	0	0	0	7.35132	4.52618	0	4.50764	6.59691	3.72652	0	0	3.95502	1.54058	2.36729	0.795747	0	0	0	0	0	0	0.982099	9.64939	0	0	4.12163	10.6751	1.45716	0	21.2808	1.79873	0	6.25684
						44.49	7051.46			55.2506	0	5.64534	0	0	1.51611	0	0	0	3.7429	0	0	0	2.16726	0	0	0	0	0	0.644805	5.62094	0	0	0	0	10.3501	0.475962	0	4.96823	0	3.33176	5.53755	0	2.88666	0	0.464875	5.32421	7.19167	2.36472	0.37172
						44.52	10011.9			55.3524	1.79351	0	6.78562	0	0	2.1767	0	0	0	1.25844	0	0	13.4689	0	0	16.8766	0	1.05566	0	0	0	0	5.26692	1.9392	1.75939	0	5.58944	1.32658	1.39511	0	7.42913	0.0604528	6.27396	5.48438	7.74496	2.35038	0.527227	4.83378	3.30358
						44.55	8743.15			55.4541	0	0	6.01064	0	0	0	0	0	5.75494	4.11042	0	0	6.32452	1.56867	0	0	0	0	0	0	0.252436	0	1.81064	0	0	0.121919	0	0	0	2.27765	0	9.30314	0	0	0	0.70812	9.49353	11.4829	15.2236
						44.58	9588.99			55.5559	0	0	0	0	0	2.28121	0.544724	0	0	4.49933	0	0	0	1.99273	0.29924	0	0	3.61392	0	0	0	0	0	5.84053	1.22087	1.94271	12.6732	0.0962915	0.836736	7.69194	5.34839	0	6.1357	4.52877	7.36298	9.42987	7.36705	10.4	10.3443
						44.61	9377.53			55.6576	8.55561	0.186465	2.80001	0	0	0	0	0	8.16279	13.4442	0	0	2.96791	1.84128	2.47482	0	0	0	1.4566	0	0	0	2.523	0	0.323327	0	17.4123	6.41997	0.326913	0	0	14.2979	1.27366	4.46051	3.65553	0.242072	6.22708	8.36411	2.87557
						44.64	12338			55.7594	1.4093	12.5725	0	0	15.7515	1.7935	1.22866	0	0.312533	0	0	0	0	0	6.49815	1.56669	8.02508	0	0	0	0	0.807075	0.517837	1.9392	2.27227	5.30611	3.4693	0	3.45868	0	0.146544	0	0.997149	8.6015	8.03706	3.92607	6.0517	8.66733	5.52922
						44.67	11492.1			55.8611	0	8.88302	0	0	0	0	0	0	0	0	6.50106	0	8.51093	0	0.41845	0	0	0	0	0	0	1.63692	1.25658	0	0.0155989	7.30393	0	5.55877	0	0	0	0	4.93748	3.48215	11.0255	0.286458	0.89991	3.9891	0
						44.7	8954.61			55.9629	0	1.09	0	0	0	0	0	7.31171	0	0	0	2.24389	0.719912	0	0	0	0	0	0	7.10989	0	0	5.68906	0	3.04159	2.49906	0.326511	1.4004	5.35231	0	2.08541	4.02827	2.86362	4.34675	0	0.95224	5.96401	4.79046	10.3443
						44.73	12338			56.0646	0	1.69236	1.21315	2.34968	0	0	0	0	6.71148	8.80972	0	0	0	0	0	0.452182	2.19326	0	2.6603	0.740463	6.55484	0	6.08481	0	6.29837	0	9.38075	0	0.61824	1.17563	6.24689	0.854017	0	2.39002	0	5.16886	32.4464	2.79789	11.0505
						44.76	8531.69			56.1663	0	0	6.6011	2.09636	0	0	0.92089	0	0	0	0	0	0	0	0	0	0	0	4.59182	3.69081	0	0	4.95031	0.456698	6.73432	0.830004	0	0	4.28411	0	0	2.65121	0	10.1487	5.2958	4.90255	3.99098	9.9885	0
						44.79	11915.1			56.2681	0	0	10.3284	0	0.344614	0	0	4.72606	8.59159	0	0	0	0	1.59896	0.239635	0	6.52382	0.345028	0	0	0.41543	0	1.52042	0	0	0.425384	0	0	5.2552	0	0	1.85764	0	3.02709	8.75609	4.99132	3.72791	0	6.98445
						44.82	7897.31			56.3698	2.8693	6.17241	0	7.3075	0	0	0	7.51319	2.85232	0	3.22022	0	0	0	0	0	2.16439	0	0	0	0	0.271691	0	0	0.784918	7.45566	1.52377	0	0	0	0	5.94216	0	0.54705	2.46465	0.863469	2.91678	0.588721	12.035
						44.85	8320.23			56.4716	0	3.80062	1.58218	1.26403	0	0	0	0	0.279549	2.42516	0	0	0	4.90063	0	0	0	0	9.01471	1.34708	0	2.46676	0	3.52574	0	0	2.54642	0	0.278358	0	4.52083	0	0	1.13862	6.66643	0	3.59638	9.51201	0.435921
						44.88	8320.23			56.5733	0	0	0	0	0	0	0	0	0.312533	0	0	0	1.85931	0	0	0	0.865223	0	0	0	0	0.699998	3.78942	0	3.75962	0	3.04528	0	0	1.72664	4.70998	3.16469	0	2.61755	0	11.1387	1.57951	6.11163	1.09933
						44.91	8320.23			56.6751	0	0	0	0	0	0	0	0	0	0	0	0	0	0	0	0	0	0	0	2.06398	0	0	0	5.71048	2.24662	3.20715	0.700653	0	0	2.49326	0.619439	0.783997	0	0	5.72272	6.50043	4.73635	3.57759	10.7295
						44.94	10223.4			56.7768	1.56298	2.70884	0	0	6.62809	0	0	0.0920338	0	0.739892	0	0	4.23049	11.6857	0	3.47309	0	0	0	0	0	5.41137	0	0	0	0	0	3.71334	0	0	4.35531	0	7.21872	0	2.44218	3.46002	6.51207	3.88081	4.2666
						44.97	13183.8			56.8786	9.51613	10.5395	0	0	0	15.9371	0	0	0	0	0	0	0	0	0	13.533	0	0.657704	0.840756	0	6.77216	0	0.88721	0.690777	0	0	0	0.243926	3.09452	0	8.54044	0	3.90055	5.21135	0.532284	2.66108	0.0668547	2.19145	0
						45	9377.53			56.9803	5.75087	0	0	5.4257	0	0.0865116	1.19447	0	0	10.2681	0	0	0	0	0	0	0	2.67589	1.12069	0	1.71938	5.70583	0.0956971	0	0	1.66453	0.00225472	1.10513	6.25057	3.59529	5.34839	2.53451	3.94663	0	3.25108	9.07479	3.68407	3.27437	10.3443
						45.03	13395.3			57.0821	0	0.562939	0	0	0	0	0	0	0	0	1.08608	4.84303	0	0	0	0	0.0279823	0	0	0	0	0	0	2.97956	0	5.02794	3.39448	0	0	4.02652	4.47354	0	2.86362	3.09535	3.94763	2.86082	9.60315	0.133894	2.74717
						45.06	8743.15			57.1838	0	0	0	1.11928	1.83561	0	1.12607	0	6.15075	9.58753	0	0	0	3.02262	0	0	0	0	0	0	0	0.084307	0	0	2.29791	0	0.800424	0	0	0.385042	2.46373	0.457235	0	4.96107	3.70047	2.52793	3.64022	9.9885	5.33662
						45.09	7262.92			57.2856	0	0	5.08804	0	0	0	0	5.39766	0	0	0	0.177098	0	1.7807	0	0	0	9.75376	9.26665	0.988623	2.04536	1.744	1.81064	0	4.73409	0	0	0	0	0	2.08541	2.46449	2.40276	1.16137	0	3.26029	1.60143	3.96744	9.01749
						45.12	9800.45			57.3873	0	0	16.3068	0	0	0	0	0	0	0.610256	0	0	0	0	0	0	0	0	0	0.575024	0	4.66184	0	0.612751	0.759274	0.627694	0	8.46225	0	0	7.76016	0.387214	5.76702	1.32064	4.21727	1.97311	3.04832	4.98539	1.95535
						45.15	9166.07			57.4891	0	0	0	8.39316	10.1071	0	7.3841	1.77103	0	4.4021	0	0	0	0	0	0	4.93595	0	3.41611	5.31763	1.9367	0	0	0	0	0.273652	0	0	10.9846	2.42139	0	6.94579	0	2.61755	6.75631	0	12.2338	1.75828	16.8929
						45.18	9377.53			57.5908	0	0	0	0	3.9656	0	0.202756	0.562152	0	0	0	0	0.904679	0	0	0	0	0	0	0	3.05049	0	4.76562	4.77417	0	1.71511	0	10.9474	12.9997	0	0	1.7176	0	0.774577	5.99235	5.61272	0	7.1729	14.7528
						45.21	10223.4			57.6926	9.01666	14.7184	0	0	2.7586	0	0	0	0	0	25.6446	0	0	0	0	0	0.201205	0	12.038	0	6.82649	1.77077	0	1.39302	0	0	0.326511	0	1.00668	2.54118	4.85185	7.92607	1.52713	3.41389	4.03751	3.30467	2.9387	0	4.4806
						45.24	11280.7			57.7943	0	0	0	4.8105	0	5.48616	5.2297	1.16659	0	0	0	0	6.72485	0	0	0	5.42674	5.20573	1.79252	0	0	0	0	0.924857	0	0	0	7.62565	0	2.82866	0	0	0	4.3695	0	0.464	4.16636	5.18032	0.949532
						45.27	13183.8			57.8961	0	0	0	0	0	0	2.80172	0	0.939234	0	0	4.87435	0	0	0.805882	0	0.287816	0	0.448854	3.60809	0	0	4.34348	0	1.067	0	0	4.10703	1.78355	0	2.70018	0	1.61931	4.57428	2.82416	0.685927	10.2608	0.112235	13.319
						45.3	8531.69			57.9978	15.0488	2.82178	4.12854	0	0	1.34062	1.81001	10.4682	0	0	0	0	1.98249	0	4.88881	1.56669	0	4.89305	4.50784	0	0	1.23538	5.10861	0	0	3.63706	4.79127	0	2.85175	0	1.18691	0	1.04324	0	4.37455	17.1973	3.85945	4.98539	0.457322
						45.33	9166.07			58.0996	0	0	0	0	0	16.4596	0	0	0.510438	0	0	0	0	0	6.08091	4.3823	0	0	0	10.3084	0	0	1.91618	0.716786	1.91325	9.80751	0.999967	3.73794	0	3.25989	0.997756	0	0	7.53213	4.12739	1.66241	7.27936	14.4718	2.27636
						45.36	10223.4			58.2013	7.32614	1.50412	9.29508	0	6.55709	0	8.54679	4.55816	0	5.8281	0	7.78664	0	0	0	0	0	0	0	0	1.99103	0	7.03463	3.91587	0	0	1.54871	1.05592	0	2.01412	0	8.32286	0	1.3889	4.779	5.43518	2.98255	5.137	4.3308
						45.39	10646.3			58.3031	9.01666	1.09	1.95122	0	2.4391	0	5.87944	0	0	4.27247	0	1.46101	0	6.80894	0	0	0	7.84927	0	0	6.69067	0	0	2.25131	0	0.121919	3.41942	0	0.0355854	7.42842	0	0	0.00630677	9.39785	3.20614	5.9678	8.61663	0	10.2801
						45.42	11280.7			58.4048	0	0	0	0	0	1.1316	0	0	0	0	1.08608	1.11655	0	1.47779	0	0	0	2.16424	0	0	0	0	0	1.6531	2.3492	0	2.37182	7.45341	9.06674	0.0256865	6.1996	0.737316	1.25062	4.324	0	4.30335	0.768375	0	5.14402
						45.45	12972.4			58.5066	0	6.21005	0	0	0.699612	0	4.47737	0	0	0	0	2.99545	0	0	0	0	0	0	0	0	0	2.94861	0	0	4.78538	0.0713419	1.27434	0	4.23556	8.26691	0	8.74298	1.78061	7.50937	0.981672	4.4365	0	3.40432	7.07006
						45.48	10011.9			58.6083	0	7.0383	0	0	0	0	0	0	0	0	6.53291	0.772083	0	0	5.21664	3.03316	0	0	0	0.216571	0	0	0	0	0	0	0.351454	0	4.96387	0	3.43317	2.1844	0	0.638061	2.59947	4.4365	0	0	8.35408
						45.51	13183.8			58.7101	0	0	0	0	0	0.922586	0	0	0	8.22636	0	0	1.05865	8.98987	0	0	0	0	1.56857	0.63017	0	11.7824	0	1.41902	1.60553	0	0	0	0.521131	1.96621	0	1.34416	1.02019	3.68692	5.09357	5.16886	4.53905	4.35729	17.7275
						45.54	10434.8			58.8118	0	0	0	5.02763	0	5.62551	3.07529	0	0	0	0	0	4.50764	0	3.19008	0	0	0.998806	0	0	0	0	0	0	0	0	5.11553	3.31965	0	2.82866	0	4.7985	0.743678	0	0	0	0.505305	11.4613	7.21986
						45.57	12126.5			58.9136	6.67298	0	0	1.01071	7.19608	14.0211	0	0	0.576407	0	0	0.0205228	6.75564	0	0	4.20633	0	9.41265	0	6.83416	0	0	0	0	0.195107	0	4.31736	4.42691	0	0	0	0	0	0	11.3401	0	4.73635	1.88823	16.0154
						45.6	10434.8			59.0153	0	5.30651	0	0	0	0	3.14369	11.4756	0	0	0	6.6593	0	0	0	0	5.369	0	9.37862	0	0.279602	0	0.201232	5.68447	4.86231	1.71511	7.06107	5.38653	2.90031	1.00793	6.41241	6.1989	8.5552	6.94056	13.4747	3.94826	12.4092	9.68528	17.5777
						45.63	11492.1			59.1171	0	0	2.02503	0	0	0	0	0	1.92876	4.24006	7.58405	0	3.33745	0	0.448252	0	3.43469	0	0	0	0.198105	0	0	11.0943	0	0	0	1.05592	0.229804	0	1.63616	3.18803	4.20011	1.57092	13.6994	0	16.0264	2.42969	8.07588
						45.66	12126.5			59.2188	0	0	0	1.22784	3.5751	0	0	0	3.51201	0	0	0	0	3.53756	0	5.93675	0	0	0	0	5.14223	0	4.00049	0	1.14393	0	5.16541	0	0	0	0	7.10917	7.08046	2.208	0	2.94959	13.4834	0	12.5486
						45.69	8108.77			59.3206	0	7.49007	0	0	0	0	0	0	0	0	0	0.364988	2.19805	0	0	3.59041	0	0	2.74428	0	4.73475	1.8243	0	0	0	0.324229	0	0.785253	1.00668	0	4.21344	0	0	0	0	2.50573	4.62674	9.94518	4.65181
						45.72	14452.6			59.4223	2.75404	0	0	0	0.699612	0	13.9841	0.730052	0	0	1.91425	0	0	0	7.51143	4.23566	1.15393	0	0	7.24776	0	0	0	2.84951	0	7.00046	0	0	0	3.9786	0.926821	15.7217	0	0	0	2.81643	0	6.52314	8.37548
						45.75	7262.92			59.5241	5.7893	0	3.20595	0	0	0.40004	0	8.78923	0	4.85583	1.69128	0	0	0.569076	0	0	0	0	0	0	1.50205	0	0	0	0	0.450673	0	3.22122	0	0	0.714018	11.3337	0	1.98047	0	6.8777	4.14444	1.52004	5.80743
						45.78	-138.207			59.6258	0	0	0	0	11.8466	0	0	0	0	0	0	2.2752	0	1.32634	2.77284	0	0.807482	0	3.24815	0	8.13044	4.36738	0	4.43605	0	1.53809	0	0	0	2.61305	0.477571	0.620616	0.305864	3.95995	4.64418	5.25763	12.4969	15.5764	13.0194
						45.81	496.175			59.7275	0	0	0	0	9.46807	0	0	19.4005	0	4.66137	3.85727	0	2.32123	6.68778	0	0	4.35854	0	3.02421	0.740463	0.768582	0	0	0	1.91325	5.63487	12.5235	1.4004	0	0	1.21056	0	1.27366	4.23299	0	11.0943	10.0854	6.60978	3.68879
						45.84	-349.668			59.8293	0	11.4054	0	2.85632	4.64009	0.121348	0	0	0	0.577847	0	0.646823	0	0	0	4.35297	2.68406	0	0	0	0.306768	4.04615	0	1.36701	2.65693	0	0	2.40923	0	4.05047	3.7169	0	0	12.4012	4.57678	8.58655	4.84596	8.97055	9.63811
						45.87	496.175			59.931	1.83193	0	0	0	0	3.25663	0.202756	8.82281	0	3.33261	8.18926	0	0	0.690238	8.85254	3.91303	0	0	0	0	0	0	5.10861	0	0	5.53371	11.6505	0	3.43441	12.5313	0	2.37112	2.84058	6.0077	0	4.65843	7.34513	14.71	11.9066
						45.9	73.2535			60.0328	0	3.95121	1.13934	0	0	0	2.08358	0.327093	0	0	0	0	0	0	7.74985	2.00663	5.88867	0	0	0	1.33906	0	15.1081	0	0	0.0966307	0	0	0.958122	0.504828	0	4.89186	0	7.44112	0	5.32421	3.55253	13.8654	3.94559
						45.93	1130.56			60.1345	6.59614	0	0	2.13255	0.948111	0.0516751	1.50224	0	5.623	0	0	0	0	0	0	9.95486	0	0	0	4.32499	1.69221	14.5129	0	2.32933	1.52859	0	1.14962	0	0	0.744398	0	0	9.26953	2.11699	2.82416	0.752506	0	2.42969	4.4806
						45.96	707.636			60.2363	6.51929	0	0	2.34968	5.13709	0	0.236952	7.64751	0	0	0	0	3.86096	0.871982	0	0	0	0	0	0	0	0	3.44644	0	0	0	1.94779	0	1.39511	4.96084	0	0	1.50409	0	5.43061	0	0.0668547	0	12.035
						45.99	73.2535			60.338	0	0	5.23566	0	0	0	7.00794	0	0	0	0	0	0	0	0.686672	0	0.432168	0	0	0.0235576	0	0	0.254	1.88718	8.32425	1.63924	5.9137	5.2635	0	5.72747	0	0	0	0	0	4.148	8.28779	5.09368	5.87163
						46.02	707.636			60.4398	1.06351	0	5.27256	0	0	0	0	0	4.00677	0	0	0	0	0	5.9319	0	8.42926	0	0	2.39486	0	0	0	0	0	0	0	0	0	1.48707	5.9868	2.55785	6.80395	8.46499	1.00414	0.796891	7.87127	3.01447	3.64599
						46.05	-138.207			60.5415	0	10.2007	0	0	0	0	0	0	0	0	0.066785	0.615508	0	0	0	11.6853	0	0	0	1.29193	2.91466	0	0	0	0	0	0	0.883676	4.30839	0	0.146544	0	0	2.6403	0	8.38681	10.5458	19.6265	7.49806
						46.08	-561.129			60.6433	4.09877	0	0	0	0	0	0	0	0	1.35566	0	1.30444	0	0	0	0	3.0305	4.46668	0	8.54371	3.05049	5.33107	0	0	0	0.905871	3.34459	0	0	1.36728	2.65289	1.11076	2.88666	0	6.48668	1.26294	2.0618	12.111	1.86975
						46.11	73.2535			60.745	0	0.412349	0	0	0	0	0.37374	0	0	0	0.958664	2.08731	0	0	0	0	0	0	0	1.3195	3.62096	0	0	7.84321	0	2.77724	0	6.44458	0.229804	3.04428	3.88242	0	0	1.73019	0	6.12315	9.86622	0	2.10516
						46.14	73.2535			60.8468	0	0	0	10.6368	0	4.8591	0	0	0	0	0	0	0	0	1.93837	9.63224	0	0.231327	0.50484	0	3.45797	5.27753	0	0	0.47719	8.69481	4.41713	4.57454	0.933845	4.96084	0	0	2.21842	0	7.45286	3.85949	0	6.025	14.282
						46.17	284.714			60.9485	0	3.57473	0.696492	0.105998	0	0	0	0	1.69787	0.966755	0	0	0	0	0	4.3823	0	0	0	6.14483	0	2.94861	0	0	0	4.09225	1.57365	5.48495	0	0.744398	1.9199	0	1.04324	0	3.94763	2.37258	11.2912	0	4.75881
						46.2	284.714			61.0503	0.909828	0	5.16185	0	0	0	0	0	0	3.20297	11.0879	0	0	1.11431	0.925091	0	0	0	3.36013	0	0	0.271691	5.21415	0.222618	2.16969	0	0.85031	3.24583	1.34656	0	1.0214	0	0.559335	7.00881	0.6671	7.65445	5.32826	8.53738	1.71995
						46.23	496.175			61.152	8.32508	4.7418	2.57859	0	1.40961	0	5.05871	0.998691	0	0	4.7173	0	2.38282	0	8.55451	0.862792	0	0.458728	0	0	0	7.52614	0	0	1.27215	0.981737	8.50775	0	4.23556	3.25989	0	4.42506	3.11709	7.32735	4.98123	0	0.592995	8.77562	0
						46.26	284.714			61.2538	0	0	6.45348	12.8081	0	6.74027	0	0	0	0	0	2.40046	0	0	0.29924	1.44938	0	0	0	0	0	2.38646	0	0	7.45235	0	0	0.120897	14.2135	0	0.335702	0	1.29671	7.07707	4.71159	2.81643	0	8.60235	0
						46.29	73.2535			61.3555	10.0156	0	0	0	0	0	5.94783	0	0	0	0	0	7.15597	0	0	3.38511	0	0	1.51259	4.65587	0	2.11876	2.86599	2.66745	0	0	0	1.89251	0	0.265257	4.85185	0.573935	4.49966	1.86671	1.36365	4.25896	0.505305	3.29603	6.74905
						46.32	707.636			61.4573	0	0	0	0	2.2971	0	0	0	0	0	2.99725	0.866028	0	0	3.4285	1.65468	0	0	0	0	0	2.092	0	0	9.55516	0	0	3.24583	0	0.792312	10.1246	0	4.82226	0	5.63284	0.863469	8.24395	0	4.5448
						46.35	919.097			61.559	0	0	0	0	0	0	3.86182	0	8.75651	0	0	12.296	7.18677	0	0	0	0	0	0	0	0	0	1.28297	2.56341	0	0	6.46244	0	0.448299	0	0	0	5.62876	4.39226	6.91359	3.06055	0.877987	3.55593	3.51758
						46.38	73.2535			61.6608	0	1.42883	0	0.757391	0	2.45539	0	1.97251	0	2.61961	0	5.75117	5.52386	0	0	1.56669	0	0	0	0	2.806	1.85107	0	0.84683	0.118175	0.0966307	4.44207	0	0	0.00172948	0	0	2.70232	3.98271	0	2.10626	5.32826	13.5621	8.18288
						46.41	707.636			61.7625	0	0	0	0	0.0251151	0	0	2.14041	0	0	4.7173	2.52572	0	0	0	0	0	0.202902	0	0	0	0	0	8.67549	0	0	2.22216	1.74488	2.60898	0.504828	2.41644	1.43752	1.66539	0.160254	5.72272	2.63889	4.80212	8.97055	4.5662
						46.44	-138.207			61.8643	0	0.939413	0	2.06018	0	0	0	1.93893	0	0	0.35346	0	0	1.17489	3.66691	2.38791	0	0	0	6.36542	1.01307	0	0	1.36701	0	1.91742	0	0	15.8644	2.85262	0.146544	5.7321	1.20453	1.73019	6.44174	1.15198	3.26754	4.66051	9.68091
						46.47	284.714			61.966	0	7.90419	0	0	1.37411	0.330367	0	0	0	0	0	10.5737	0.658323	0	0	0.15889	0	4.40983	0	0.216571	4.40876	0	9.22448	0	0	0	3.54413	0	3.36157	0	0	0	11.113	4.16473	1.74563	10.5395	8.30972	24.9328	5.78603
						46.5	496.175			62.0678	0	0	0	1.58973	5.98909	4.0927	0	3.71866	0.67536	0	0	0	0	9.23219	0	0	0	0	5.34763	0	2.23552	3.35015	0	0	2.86208	2.72666	3.39448	0	0	7.0451	0	3.04799	1.20453	2.16249	0.734508	6.56701	3.04832	7.93094	7.36966
						46.53	73.2535			62.1695	0	0	4.57139	0.612637	5.03059	4.30172	0	0	1.30206	1.55012	2.67872	5.53196	0	0	0	0	16.8017	0	0	3.77353	6.33751	0	0	0.794813	2.81079	0	5.31507	0	0	5.20041	2.36915	4.77516	0	4.93832	1.1839	12.6478	3.2237	8.8406	5.46502
						46.56	73.2535			62.2713	0	0	0	0	13.0891	0	0	0	0	19.3426	0	0	0	0	0	11.304	0	8.47462	0	0	0	1.07477	2.3647	3.21363	0	0	6.63704	0	0	8.86584	0.0992546	5.10192	3.32448	3.8917	0.801917	4.32554	7.08206	1.19516	9.72371
						46.59	-138.207			62.373	0	0	0	3.25439	17.3845	0	0	0	0	0	6.34179	0	0	0	0	0	0	5.85951	0	0	0	0	0	0	3.99041	0	0	8.78213	1.00668	3.3078	0	0	0	2.82232	0.914264	3.41564	10.3047	8.88391	1.61295
						46.62	707.636			62.4748	0	0	1.32386	0	0	2.66441	0	0	0	0	0	2.83887	0	0	0	0	0.0857231	0	3.91999	0	0	1.1283	0	3.00556	15.9918	0	0.725596	9.42188	0	4.60148	0.974111	0.0137726	2.31059	4.48327	2.66688	0	8.63856	0.0472598	14.71
						46.65	-349.668			62.5765	0	1.99354	0	0	0.238114	0	0	0	7.63504	1.74457	0	0	0	0	0	0	3.00163	1.39676	0	3.08419	0.0622778	0	0	0	0	11.5524	0.725596	0	8.94535	0	0	0.807337	4.63792	10.1032	4.14986	5.85684	0	5.98168	0.243317
						46.68	73.2535			62.6783	0	0.826471	0	0	0	0	0	0	8.62457	0	0	0.458933	0	0	0	0	4.27193	0	0	7.35805	2.09969	0	0	1.6531	4.45201	6.62113	0	5.21429	0	0	0	5.47536	3.14013	0	0	2.63889	1.49182	1.9532	0
						46.71	284.714			62.78	0	7.15124	0	0	0	0	0	0	0	0	0	0	0	0	4.20336	0.598828	0	2.13581	0	13.176	1.25756	0.673229	0	0	3.2211	2.60022	0	0.21932	0.448299	1.75059	0	2.02102	4.63792	5.37062	3.65553	6.65578	5.63517	6.89134	0
						46.74	-349.668			62.8818	2.02404	0	0	0	0	0	0	0	0	0	2.74242	0	2.78315	0	0	0.510841	6.61043	0	0	0.133851	0.71425	0.512614	0	0	2.1184	1.63924	0	0	4.35694	0	5.60848	6.87577	2.70232	1.29789	1.20637	2.41696	3.04832	1.34677	1.82695
						46.77	73.2535			62.9835	0	5.75828	0	0	0.948111	0	0	0	0	0	0.194196	0	0	0	5.9617	0	0	0.85668	0	1.78825	4.3001	0	0	0	1.88761	0	0	0	2.8032	5.63164	0	2.39446	6.6196	6.14421	0.577222	1.97311	0.395692	8.32079	0
						46.8	73.2535			63.0853	0	0	0	0	2.8296	0	0	0	0	0	11.6931	0	0	0	0	0	0	0	0	0	0	0	0	0.066565	0	4.74976	0	0.539195	0.181249	0	0	3.49145	2.31059	2.36727	0.442406	3.99265	0	3.64257	15.6088
						46.83	-561.129			63.187	0	0	0	0.286941	4.60459	0.643895	0	0	1.10416	0	0	5.71985	0	0	1.16351	7.52053	0	0	0	6.47571	5.14223	2.19907	0	0	0	1.61396	7.11095	2.53226	0	1.5829	2.08541	0	5.00661	2.50378	0.6671	19.7273	2.60987	2.75457	5.44362
						46.86	-138.207			63.2887	0	0	0.106032	0	3.4686	7.54151	8.4442	0	0	0	2.64686	0	1.70534	0	2.89205	0	8.80458	0	4.78777	0	3.56663	2.84153	0	0	0	0.450673	0	2.58147	0	0	0	6.80575	2.93275	5.21135	11.0255	1.88434	4.75827	9.07884	7.02725
						46.89	-349.668			63.3905	0	0	0	7.95889	0	0	0	0	2.09368	0	0	0	12.7606	5.56703	0	4.14767	0	3.4718	15.0052	0	0	9.05198	0	0	0	0	7.98395	1.03131	0	0	0	0.760656	0	1.91221	1.07155	0	0	2.36472	14.175
						46.92	-138.207			63.4922	0	2.67119	0	0	0	0	9.19654	0	0	0	0	6.69062	0	0	0	0	0	0	0	0	0	0	0	0	0	0	0	0	0	0	1.54159	1.57756	0	0	0	1.04101	3.53061	0.826965	9.61671
						46.95	-138.207			63.594	2.71561	0	0	0	0	8.55177	0	1.13301	0	0	0	6.31484	9.68112	0	0	0	0.836353	0	0	0	0	0	5.68906	0	0.579766	1.89213	0	0	0	4.74523	0	3.95825	0	1.41165	0	2.06188	0	0	0
						46.98	1130.56			63.6957	3.94509	0	0	4.84669	0	1.23611	0	0	0	0	4.87656	1.80548	0	0	0	0	1.78908	0.0892011	9.12668	6.55843	0	0	0	1.39302	0	0	0	0	0	0	0.950466	3.58481	0	0	2.75675	9.29671	0	0	0
						47.01	-138.207			63.7975	0	0	0	0	2.3681	0	0.202756	0	0	3.85115	0	0	0	0	3.21988	0	2.48196	1.19778	5.34763	0.519877	1.82804	0.405537	0	0	3.04159	0	0	0	0.0355854	0.313171	0	0	3.53186	4.48327	0	0	1.60143	0.0256013	0
						47.04	-138.207			63.8992	7.17245	0	0.438166	3.97816	4.56909	0	0	0	0	0	2.83798	0	0	0	0	0	0	0	3.4441	0	0	0	0	1.341	0	0	1.62354	2.77832	3.72573	0	0	1.4842	0	0	0	0	0	0	0
						47.07	707.636			64.001	0	0	0	1.30022	15.5385	0	0	2.20757	1.17012	0	0	7.31692	0	0	0	0	0	0	0.560826	0	0	0	4.26433	0.40468	0	0	0.102026	2.75371	4.62399	1.22354	0	0	0	0	3.49825	0	2.82909	13.7354	3.56038
						47.1	-138.207			64.1027	0	0	0	0	0	0	0	0	0.90625	0	0	0	0	0	2.44502	0	0	0	0	0	0	0	0	1.18495	0	0	0	0	10.5477	6.75762	0	4.49508	3.92359	9.4206	0	1.46267	0.790297	7.0646	5.01561
						47.13	-349.668			64.2045	0.794565	4.47827	0	0	0	0	0.37374	0	0	0	0	0	0	0	2.98146	0	0	0	0	9.45362	0.605588	8.91814	0	0	0	3.05541	0	0	1.39511	0	0.974111	1.67092	0	2.45828	5.38567	5.52395	3.96906	9.20879	5.61483
						47.16	-138.207			64.3062	17.623	0	0	0	2.5811	0	0	0.864371	1.40101	6.73555	0	0	0	0	0	0	0	0	0	1.26436	0	3.00215	1.59957	0	2.86208	2.01858	0.351454	0	1.71072	0	0.312057	0	5.19095	1.61643	2.35231	9.69618	4.53905	5.35358	11.2859
						47.19	284.714			64.408	0	1.24059	0	0	0	0	13.5053	0	0	7.96709	0	0	0	1.93215	0.120426	0.950779	0	0	0.392868	0	0	4.20676	0	0	0.60541	0	0.0770831	0	0.545408	0	2.51102	0	0.374992	0	0.712039	2.9052	8.57279	0	10.7937
						47.22	284.714			64.5097	0	0	12.0629	0	2.01311	0	0	0	1.6319	0	0	0	0	0	0	0	0	0	0	0	0	0	0	0.40468	0	0	0	4.91902	4.84249	4.02652	0	3.72485	4.84531	3.09535	10.7559	0.286458	12.4092	0	8.09728
						47.25	496.175			64.6115	0	0	0	0	4.2851	5.521	6.90534	0	0.378501	0	0	0	0	0	0	0	2.85728	0	5.43161	0	0	2.11876	0	0	0.964426	0	7.83429	2.21239	3.1188	0	0	6.29226	7.4261	0	6.50915	9.09698	3.07024	7.25953	3.71019
						47.28	-138.207			64.7132	1.87035	6.05946	0	0	2.2971	0	0	0.024874	0.90625	0	0	0	12.7298	0	0	0	0	0	0	0	0	0	1.17743	4.61811	0	0.425384	6.9613	0	0	0.768355	0	3.77153	0.974106	0	0	3.77072	1.75489	4.42227	1.48454
						47.31	1130.56			64.815	5.0593	0	0	1.80686	10.0716	5.03329	0	0	0.378501	2.42516	4.33506	0.646823	0	2.99232	2.86225	1.03877	0	0	0	8.21283	0	3.80522	1.01913	7.40106	0	0	3.21988	0	7.27022	0	3.07849	7.08583	0.605421	2.39002	0	3.97045	6.68745	5.59183	3.04677
						47.34	284.714			64.9167	1.83193	0	0	0	10.9946	0	0	0	12.2528	0	3.72986	0	0.473555	5.44586	0	3.09181	0	4.0403	1.68055	2.11913	1.82804	0	0	0	0	0	1.94779	10.6276	0	0	0	3.58481	0	0	0	0	8.26587	0	0.714127
						47.37	-349.668			65.0185	0	0	8.37248	0.250752	1.09011	0	0	8.72207	0	0	0	0.521563	0	0	0	2.32925	0.316686	0.458728	0	3.88382	2.12686	0	0	3.31767	0	0.324229	0.600882	0.416166	7.29449	1.34332	0.0283203	0.223834	1.31975	0	8.62127	2.70547	0	0.870282	10.3443
						47.4	-349.668			65.1202	1.33246	5.00534	0	1.84304	0.593112	0	0	4.08804	4.17169	0	1.05422	0	2.53679	0	0	0	0	0	0	0	0	0.699998	3.42005	6.69882	0	9.57991	2.12239	0	8.43553	1.05584	4.1898	0.433895	1.55018	2.50378	0	0.108916	5.06519	0.0689183	0.307519
						47.43	919.097			65.222	0	3.34885	0	4.05054	1.44511	0.574222	0	0	0	4.14283	0	0	8.41855	0	0.984696	2.09462	2.71293	0	3.50009	0	0	0	0	0	0	0.577117	0	0	3.60435	3.73903	0	0	2.61015	3.70967	7.7899	3.61537	8.28779	0.437112	2.21216
						47.46	-349.668			65.3237	0.448776	1.61707	5.23566	0	0	8.02922	0	0	12.0879	3.72151	4.55803	0	0	0	0	12.8585	0	0	0	3.22206	5.33239	4.76891	0	0	0	0	0.426282	0	2.85175	0	0	0	1.20453	3.20912	3.25108	3.17152	10.9843	1.45506	4.395
						47.49	-138.207			65.4255	6.9035	0	0	5.53427	1.90661	4.19721	0	0	0	0.707483	0	0.0205228	7.06359	0	0	0.569499	0	0	2.07245	0.768037	2.20835	9.2929	0	5.29434	0.0925308	0	1.27434	0	0	14.9988	1.61252	4.37838	0	0	1.90292	3.26029	8.92355	0.870282	0
						47.52	284.714			65.5272	2.1393	14.1913	0	0	0	0	1.33125	0	0	0.0268956	0	4.06016	4.10731	0	0	3.12114	0	1.28306	0	0	0	0	4.1588	0.950866	0.400258	3.61177	4.29242	2.43384	4.28411	0.480871	0.52486	0	0	0	1.27377	9.09698	1.8645	0.177211	18.0699
						47.55	919.097			65.629	0	0	0	0	3.7881	0	0	3.34928	0	2.36034	0	3.37123	1.27421	13.3214	0	0	0	0	0	0	0	0	5.42522	1.44503	0	0.779427	3.34459	0	0	0	0	2.55785	0	0	5.38567	0.530578	2.03988	1.49838	4.88721
						47.58	3033.71			65.7307	0	0	0	7.6332	3.6816	0	0	0	0	1.45289	0	0	3.79937	0	0	2.94517	0	6.79754	1.4846	0	3.21348	2.84153	5.87374	0	0	5.91304	3.24482	0.85907	9.35806	2.01412	4.92279	0	2.67928	11.6731	1.29624	15.2222	0.220312	6.78304	7.32686
						47.61	8108.77			65.8325	4.44456	0	0	4.55718	0	0	0	5.36408	0.972218	0	0	1.55496	2.32123	0.902272	0	0.305536	4.04096	0	0.392868	0	2.37135	0	5.24053	2.79749	0.169463	0	3.14505	1.47421	0	4.38587	0.997756	8.76632	7.86392	0.20576	0.330059	8.49778	0	1.04355	14.5174
						47.64	10857.8			65.9342	0	0	0	0	0	0	4.27218	0	7.50311	0	0	0	0	0	4.29277	7.78449	0	0.544004	0	1.48494	0	0	0	7.03693	0	0	0.875253	4.74678	1.5165	9.82412	4.6154	0	0.19065	0	2.17255	8.1205	0.680685	1.58501	8.07588
						47.67	8954.61			66.036	0	0	0	0.250752	10.9946	0	0	0	0.543423	0	0	0	0	0	0	0	0	0	0	0	1.09457	0	0	3.9939	3.04159	0	0	3.36886	4.79393	0	0	2.02102	0	0	0	4.45869	9.05508	7.58441	0
						47.7	6205.62			66.1377	0	0.525291	0.917915	0	2.4036	16.1809	0	0	0	1.77698	0	0	0	0	0	4.3823	8.94893	0	1.42861	1.81582	0	0	2.54939	0	6.09322	3.10599	0.376397	6.1001	0	0	16.0122	2.90795	6.20483	0	3.58812	4.61404	3.53061	2.10481	3.28218
						47.73	8320.23			66.2395	1.48614	0	0	0	0	0	10.8038	0	8.49263	0	0	0	0	0	0	0	0	1.99369	0	0	0	0.485845	0.438686	2.17328	15.325	0.400096	0.251683	0	4.13845	4.21817	2.36915	11.4504	2.47189	11.0588	1.476	0	8.28779	1.67164	1.76275
						47.76	5782.7			66.3412	0	0	0	0	5.63409	0	0	7.41245	0	0	20.9304	0	0.719912	0.205588	0	0	0	0	0	8.21283	0	0	0	7.73917	1.81068	0.703561	0	6.83827	7.75576	0	0.146544	0.620616	0	0	1.63328	0	14.3603	5.46188	6.49224
						47.79	8954.61			66.443	0	13.2125	2.46787	5.7514	0	0	0	0.595732	3.51201	0	0.990517	0	0.227199	0	13.0547	2.44657	0.201205	6.22904	0	0	0	4.74214	0	0	0	8.21432	0	11.4642	0	0.0975577	0	0	3.04796	0	1.74563	6.8777	15.6976	2.64628	1.48454
						47.82	8954.61			66.5447	8.13298	0.977061	9.77482	0	5.77609	0	1.60483	0	8.3607	0	0	0	0	0	0	0	7.30332	0	8.11893	4.60072	0	0	0	7.84321	0	0	0	0.04708	0	0.480871	8.58773	2.25442	1.98799	4.61978	1.72316	9.47426	1.71104	0	2.23356
						47.85	8108.77			66.6464	0.141408	0	8.29867	0	0	4.54558	0	2.17399	9.11934	0	0	0	2.25964	0	0	4.00102	4.90708	10.1233	0	3.58051	2.69733	0	2.28555	0	0	0.0966307	2.29699	6.69064	0	0	0	1.29748	6.27396	4.09647	13.4522	17.5746	5.45979	0	3.47478
						47.88	10434.8			66.7482	0.832986	0	0	0	0	0	0	0	10.5706	0	0	0	0	9.44423	0	1.80133	2.13552	0	0.392868	0	4.2186	3.16276	7.90529	2.77148	0	0	0	0	2.85175	0	7.3582	0	6.15875	2.52653	3.20614	0	3.57446	0	1.27054
						47.91	7262.92			66.8499	2.25456	0	0	0	0	5.03329	0.852496	9.25934	0	0	0	0	0	7.29359	11.1771	0.305536	7.24558	5.94478	0	0	0	0	0	0.482706	0	0	0.0770831	0	0	0	0	1.78762	0	0	0	0	0	0	0
						47.94	7685.84			66.9517	0	0	0	0	0	8.34275	0	0	0	0	0	4.81172	0	0.569076	0	1.39072	0	0	0	7.24776	2.53434	0	2.523	3.88986	0	0	0	1.59724	0	0	0.690374	0.760656	0	0	1.49847	0	0	3.07945	0
						47.97	11280.7			67.0534	0	0	0	0	0.344614	0	0	0	0	0	0	0	0	0.26617	0	0	0	0	3.02421	0	0	0	0	0.222618	0	0	0	0	0	1.00793	0	0	4.26923	0	0	0	0	0	1.42034
						48	10434.8			67.1552	0	8.84537	0	0	0	10.7813	12.8556	0	0	0	0	3.80964	1.58216	1.93215	0	0	0	0	0	0.0787042	1.44772	0	0	0	0	0	0	0	0	0	0	0.0137726	0	5.93944	0	0	0	0	0
						48.03	11492.1			67.2569	0	0	0	0	0	0	5.1613	0	5.91986	5.99014	0	4.34199	0	0	0	0	0	0	6.52333	0	0	0	0	1.60109	0	0	0.950081	0.0224742	0	0	2.03813	0	2.95579	0	0	0	0	0	0
						48.06	11069.2			67.3587	0	0	0	0	0	0	5.57167	0	0	1.32325	0	0	1.61295	0	0	0	14.7807	0.629279	0	5.7588	0	0	1.15105	0	0	7.43037	0.0770831	9.71714	0	1.29541	0	0.433895	3.37056	0	0	1.79556	0	3.88081	0
						48.09	7474.38			67.4604	0	7.11359	0	0	0	0	7.24731	0	0	0	5.48177	0.208413	0.966268	1.62925	0	4.55828	0	0.174477	1.0647	0	0.17094	1.98492	0	0	0	0	0	0	0	0.00172948	0	0.363874	1.11236	0.274018	0	0	0.702607	0	0
						48.12	10011.9			67.5622	0	0	0	0	1.94211	1.4103	6.08462	0	3.80887	0	0	5.34407	0	5.83964	3.4881	0	0	0	0.336882	0	0	0	0	0	0	0.197786	1.09974	0	0	0	0	0	0	0	3.02639	0	0.702607	0	2.36196
						48.15	7897.31			67.6639	0	0	4.05474	0	0	0	0	0	0	0	0	0	0	7.99028	0	7.93114	4.44515	1.31148	12.5138	0	0	0	0	0	0	0	0	0	0	1.55894	0	5.382	0	0	0	0	0	0	0
						48.18	10434.8			67.7657	0	4.8171	0	11.252	0	0	0	0	0	0	0	0	0	8.92929	0	4.82224	0	7.42289	0	0.354437	0	0.807075	0	0	0	0	2.12239	0	0	4.02652	7.42913	0	0	0	0	0	0	0	0.564324
						48.21	8108.77			67.8674	0	0.224112	0.290551	0.974521	0	2.90826	1.46804	1.26733	0	0	0.257902	0	0	0	0	0	3.66565	0	0	0.519877	0	0	1.28297	3.47372	0	4.01639	0.750539	0	0	0	0	0	0	0	0	1.44048	0	0.242186	0
						48.24	8531.69			67.9692	0	1.50412	6.19516	0	2.9716	0	0.442134	4.72606	3.1162	6.60591	0	0	0	0.417623	0	4.64626	0	0	0	0	3.81112	0	0	1.73113	0.169463	0	0.301568	2.6799	0	0	0.57215	0	0	0	0	0	0	0	0
						48.27	11069.2			68.0709	0	0	3.09524	0	0	0	0.852496	0	0	1.25844	0	0	9.18841	8.20231	0.0906233	0.246878	0	0	0	0	0	0	7.404	0	0	0.324229	0.251683	3.17201	0	0	0	2.79125	0	0	0	1.04101	0	0.697014	0
						48.3	8743.15			68.1727	0	0.487644	0	0	0	0	0	0	5.45808	0.350985	0	0	0	0	0	0	0	0	0	0	0	0	0	0	1.19522	0	1.17457	1.59724	0	0.432957	0	0	0	5.14309	2.46465	0	0	1.90989	0
						48.33	10434.8			68.2744	0	1.20295	0	4.88288	0	0	0.852496	0	3.54499	0.221349	12.5531	0	0	0	0	1.09743	0	0	5.76752	0	0	0	5.05585	0	0	0	0	0.637618	0	11.8844	0	0	0	0.911093	1.04908	0	4.88981	0	0
						48.36	9377.53			68.3762	8.97824	0	0	0	0	2.1767	9.94887	0.461413	0	0	0	0.427618	0	0	0	3.56108	0	0	0	6.55843	0	4.20676	0	3.75982	3.34932	0	0	1.27737	0	0	1.9199	0	0	0	1.54341	1.44048	0	1.73662	0
						48.39	11492.1			68.4779	0	7.15124	0	2.09636	6.23759	4.26688	0	0	0	0	0	0	1.55136	0	0	0	7.24558	0	0	3.3875	0	0	0	3.75982	0	9.63049	5.5645	0.0224742	0	5.24832	0	7.31923	0.328907	0	0.532284	0	0	0	0
						48.42	11069.2			68.5797	0	0	0	0	0	0	0	0	0	0	0	0.0518378	0.350377	0	0	0	0	0	0	0.0235576	5.54971	1.744	0	0	2.06712	10.7685	0	1.0067	0	0	0	0	0	3.70967	1.7681	5.19106	0	0	0
						48.45	12549.4			68.6814	0	0	4.60829	0	1.87111	6.63576	3.31467	0	4.17169	0	0	0.928658	0	0	0	0	0	0	2.96822	2.80846	0.198105	0	0	0	3.60575	4.74976	0.925138	0	2.39048	0	0	0	0	0.0464909	0	1.0854	0	2.29974	0
						48.48	7051.46			68.7832	0	15.8478	0	0	0	0	7.72607	0	1.30206	0.253758	9.46337	0	0	0	0	0	0	0	0	4.98675	0	0	0	0.378671	0	0.197786	0.975024	0	0	0	0	0	0	0	7.74496	1.90653	0	0.393795	0
						48.51	10857.8			68.8849	0	0	0	1.01071	0	3.63983	7.89705	0	2.12667	0	0	0	0	0	0.29924	0	0	0	0.000966488	0	1.17606	0	0	0	0	0	0	0	0	0	0	1.7176	0	0	0	2.86082	0.834142	3.55593	0.179116
						48.54	10857.8			68.9867	0	4.40298	0	0	14.1896	0.29553	0	1.30091	0	0	0	0	0	0	2.17679	0	0	0	0.616812	0	2.15402	3.43045	4.07965	0	0	0.627694	0	0	0.229804	0	0	4.86852	0.881935	0	4.55431	0	0	0.61038	0
						48.57	7262.92			69.0884	1.10193	2.52061	0.844108	0	0	0	0	0	0	0	0.257902	0	0	0	1.10391	0	0.894094	0	1.23266	0	4.32727	0	5.50437	0	5.78549	0	0.276626	0	0	0	0	0	0	0	0	0.0201448	0	0	0
						48.6	10011.9			69.1902	0	0	0	2.63919	0	0	0	0	5.39211	0.577847	0	3.02676	0	0	0	0	0	5.20573	0	0	2.67017	0	0	0	4.93924	2.97955	0	0	0	0	0	0	0	0	0	0	0	0.870282	0
						48.63	7897.31			69.2919	0	8.61949	0.47507	0	0	0	2.18617	1.67029	4.56751	0	0.671989	0	0	4.41598	0	0.657487	5.51335	0	0	0	0.850078	0	0	0	0	0	0	0	0	3.37967	0	0	6.71178	3.52765	0	1.19636	0.176467	0	2.74717
						48.66	11492.1			69.3937	10.7456	0	0	0	0	0	4.20379	0.931531	1.36803	0	0	8.22505	4.60002	0	9.21017	0	0	0	0	0	4.97924	0	0	0	0	0.349518	0	4.00861	0	0	0	0	0	0	0	0	0	0	0.157716
						48.69	10011.9			69.4954	0	1.39118	5.49398	0	0	0	0	0	0	1.29084	0.257902	0	0	1.62925	0	0	0	6.96809	9.79851	0	0.17094	0.860613	0	3.49973	0	0	0	0.317743	0	0	0	1.62424	0	0	0	0	0	1.02189	1.20634
						48.72	11492.1			69.5972	0	2.48296	0	15.5223	0	0	0	0	0	0	0	0	0	0	0	1.21474	0	0.487153	0	0	2.88749	0	0	0	2.91337	6.14064	1.39905	0	0	0	1.87261	0.807337	0.144564	0	4.68912	0	0	0	0
						48.75	9377.53			69.6989	0	0	0	2.16874	3.1846	0	0	0	0	0.642665	0	0	10.143	0	0	0	0	0.288177	0	0	0	0	3.63112	0	0	0	0	4.52533	0	0	0	3.77153	0	0	0	2.50573	2.25911	0	3.28218
						48.78	8954.61			69.8007	0	0	0	0.395506	0	0	0	0	4.86436	0	1.50016	0	0	0.508494	5.09743	2.2706	4.90708	0	0	2.25699	0.795747	3.75168	7.19293	1.91319	0	0	0	0.637618	2.60898	1.31937	8.0439	0	0	0	0	0	0	0	0
						48.81	9166.07			69.9024	0	0	0	0	0	0	0	0	1.0052	2.06866	0.0349321	0	0	0	1.0741	0	0	0	0	0	0	0	0	0	0	0	0.201797	0	1.07951	0	0	0	1.94191	0	0	0	0	4.09739	0
						48.84	12549.4			70.0042	0	0	2.32026	1.01071	0.0606149	5.1378	3.62244	1.16659	3.14918	0	0	0	3.89175	13.9272	0	0	2.02004	0	9.68654	8.51613	0	0	2.65492	6.0486	0	4.95207	2.47159	1.10513	0	0	0.808598	3.98159	4.70705	1.07036	6.01482	0	1.95219	0	6.57785
						48.87	8320.23
						48.9	8108.77
						48.93	15087
						48.96	7685.84
						48.99	10223.4
						49.02	8108.77
						49.05	12549.4
						49.08	8531.69
						49.11	8954.61
						49.14	12760.9
						49.17	8531.69
						49.2	9588.99
						49.23	10011.9
						49.26	10434.8
						49.29	7051.46
						49.32	8531.69
						49.35	8108.77
						49.38	10011.9
						49.41	6840
						49.44	9377.53
						49.47	10011.9
						49.5	13183.8
						49.53	5994.16
						49.56	7262.92
						49.59	10857.8
						49.62	7685.84
						49.65	8531.69
						49.68	8954.61
						49.71	8743.15
						49.74	9377.53
						49.77	10434.8
						49.8	8320.23
						49.83	9800.45
						49.86	9166.07
						49.89	5571.24
						49.92	8954.61
						49.95	4725.39
						49.98	9588.99
						50.01	10011.9
						50.04	11915.1
						50.07	6840
						50.1	4091.01
						50.13	9166.07
						50.16	8954.61
						50.19	8743.15
						50.22	7051.46
						50.25	9377.53
						50.28	7051.46
						50.31	10011.9
						50.34	8954.61
						50.37	11069.2
						50.4	9166.07
						50.43	8743.15
						50.46	14452.6
						50.49	14241.1
						50.52	19739.1
						50.55	21642.3
						50.58	16567.2
						50.61	13606.7
						50.64	6205.62
						50.67	9377.53
						50.7	9166.07
						50.73	9166.07
						50.76	13395.3
						50.79	8743.15
						50.82	10011.9
						50.85	9166.07
						50.88	9166.07
						50.91	12126.5
						50.94	8531.69
						50.97	10857.8
						51	5994.16
						51.03	11915.1
						51.06	6417.08
						51.09	6840
						51.12	7685.84
						51.15	9377.53
						51.18	9800.45
						51.21	12549.4
						51.24	8954.61
						51.27	8743.15
						51.3	10434.8
						51.33	10434.8
						51.36	11492.1
						51.39	9588.99
						51.42	9588.99
						51.45	9166.07
						51.48	9377.53
						51.51	7051.46
						51.54	12549.4
						51.57	5782.7
						51.6	1976.4
						51.63	707.636
						51.66	284.714
						51.69	1130.56
						51.72	1342.02
						51.75	-138.207
						51.78	73.2535
						51.81	284.714
						51.84	284.714
						51.87	707.636
						51.9	496.175
						51.93	-138.207
						51.96	73.2535
						51.99	284.714
						52.02	-349.668
						52.05	284.714
						52.08	284.714
						52.11	-138.207
						52.14	707.636
						52.17	707.636
						52.2	284.714
						52.23	919.097
						52.26	284.714
						52.29	707.636
						52.32	-138.207
						52.35	496.175
						52.38	496.175
						52.41	-349.668
						52.44	73.2535
						52.47	-349.668
						52.5	284.714
						52.53	73.2535
						52.56	284.714
						52.59	73.2535
						52.62	1130.56
						52.65	284.714
						52.68	73.2535
						52.71	73.2535
						52.74	-561.129
						52.77	284.714
						52.8	-138.207
						52.83	284.714
						52.86	73.2535
						52.89	73.2535
						52.92	-138.207
						52.95	284.714
						52.98	1976.4
						53.01	73.2535
						53.04	1130.56
						53.07	496.175
						53.1	1130.56
						53.13	-138.207
						53.16	707.636
						53.19	-138.207
						53.22	-561.129
						53.25	-138.207
						53.28	73.2535
						53.31	284.714
						53.34	-561.129
						53.37	-138.207
						53.4	919.097
						53.43	496.175
						53.46	707.636
						53.49	496.175
						53.52	-349.668
						53.55	284.714
						53.58	-349.668
						53.61	-138.207
						53.64	73.2535
						53.67	919.097
						53.7	496.175
						53.73	73.2535
						53.76	-561.129
						53.79	-349.668
						53.82	1342.02
						53.85	-138.207
						53.88	-138.207
						53.91	-138.207
						53.94	707.636
						53.97	496.175
						54	919.097
						54.03	6205.62
						54.06	9166.07
						54.09	8108.77
						54.12	10011.9
						54.15	8531.69
						54.18	9166.07
						54.21	9377.53
						54.24	6205.62
						54.27	11069.2
						54.3	10223.4
						54.33	7897.31
						54.36	4936.85
						54.39	12126.5
						54.42	11492.1
						54.45	17624.5
						54.48	19316.2
						54.51	9800.45
						54.54	8743.15
						54.57	12338
						54.6	8531.69
						54.63	6628.54
						54.66	8531.69
						54.69	12760.9
						54.72	8108.77
						54.75	17201.6
						54.78	12549.4
						54.81	9166.07
						54.84	9800.45
						54.87	8531.69
						54.9	10223.4
						54.93	14664.1
						54.96	8531.69
						54.99	14241.1
						55.02	11915.1
						55.05	10646.3
						55.08	13395.3
						55.11	13183.8
						55.14	7474.38
						55.17	10646.3
						55.2	10646.3
						55.23	8743.15
						55.26	10223.4
						55.29	10646.3
						55.32	11492.1
						55.35	11703.6
						55.38	13606.7
						55.41	10223.4
						55.44	8320.23
						55.47	8954.61
						55.5	10223.4
						55.53	13395.3
						55.56	16567.2
						55.59	23968.3
						55.62	17836
						55.65	8320.23
						55.68	7897.31
						55.71	10857.8
						55.74	11915.1
						55.77	13606.7
						55.8	20585
						55.83	12338
						55.86	11703.6
						55.89	9377.53
						55.92	10011.9
						55.95	8954.61
						55.98	12549.4
						56.01	11069.2
						56.04	10011.9
						56.07	11280.7
						56.1	11280.7
						56.13	8954.61
						56.16	9588.99
						56.19	9377.53
						56.22	10857.8
						56.25	11492.1
						56.28	7262.92
						56.31	9588.99
						56.34	11703.6
						56.37	11280.7
						56.4	7262.92
						56.43	11069.2
						56.46	10857.8
						56.49	8954.61
						56.52	9588.99
						56.55	9166.07
						56.58	12338
						56.61	13818.2
						56.64	7051.46
						56.67	8743.15
						56.7	12338
						56.73	10434.8
						56.76	5148.31
						56.79	10223.4
						56.82	11492.1
						56.85	12549.4
						56.88	9377.53
						56.91	9166.07
						56.94	9377.53
						56.97	13395.3
						57	10223.4
						57.03	8320.23
						57.06	8954.61
						57.09	7685.84
						57.12	11069.2
						57.15	12126.5
						57.18	12549.4
						57.21	11915.1
						57.24	10646.3
						57.27	8954.61
						57.3	9800.45
						57.33	12126.5
						57.36	9588.99
						57.39	9800.45
						57.42	11280.7
						57.45	10857.8
						57.48	8954.61
						57.51	10646.3
						57.54	10646.3
						57.57	7474.38
						57.6	14241.1
						57.63	11492.1
						57.66	6840
						57.69	10434.8
						57.72	11069.2
						57.75	8743.15
						57.78	10434.8
						57.81	10434.8
						57.84	9166.07
						57.87	13395.3
						57.9	7051.46
						57.93	3668.09
						57.96	8743.15
						57.99	11069.2
						58.02	10646.3
						58.05	9377.53
						58.08	7685.84
						58.11	11069.2
						58.14	11069.2
						58.17	12338
						58.2	5571.24
						58.23	7474.38
						58.26	14664.1
						58.29	10646.3
						58.32	9588.99
						58.35	9166.07
						58.38	12549.4
						58.41	7262.92
						58.44	8954.61
						58.47	10223.4
						58.5	7262.92
						58.53	9588.99
						58.56	7474.38
						58.59	9166.07
						58.62	11915.1
						58.65	8954.61
						58.68	11492.1
						58.71	13183.8
						58.74	12549.4
						58.77	9588.99
						58.8	10011.9
						58.83	9800.45
						58.86	8108.77
						58.89	11280.7
						58.92	12126.5
						58.95	12760.9
						58.98	11703.6
						59.01	9588.99
						59.04	10646.3
						59.07	13395.3
						59.1	10011.9
						59.13	9166.07
						59.16	11492.1
						59.19	12549.4
						59.22	8320.23
						59.25	14875.5
						59.28	12338
						59.31	8531.69
						59.34	14029.7
						59.37	14452.6
						59.4	11069.2
						59.43	9800.45
						59.46	7897.31
						59.49	10223.4
						59.52	9588.99
						59.55	10646.3
						59.58	12126.5
						59.61	10434.8
						59.64	8954.61
						59.67	11280.7
						59.7	9800.45
						59.73	9800.45
						59.76	12760.9
						59.79	7897.31
						59.82	8531.69
						59.85	10646.3
						59.88	9588.99
						59.91	9377.53
						59.94	11280.7
						59.97	10223.4
						60	17624.5
						60.03	22488.1
						60.06	8531.69
						60.09	17836
						60.12	18893.3
						60.15	13395.3
						60.18	11703.6
						60.21	10434.8
						60.24	13183.8
						60.27	11280.7
						60.3	8743.15
						60.33	10434.8
						60.36	11280.7
						60.39	10434.8
						60.42	9166.07
						60.45	11915.1
						60.48	11069.2
						60.51	8108.77
						60.54	10857.8
						60.57	11703.6
						60.6	10434.8
						60.63	10646.3
						60.66	10434.8
						60.69	7051.46
						60.72	10646.3
						60.75	14452.6
						60.78	9588.99
						60.81	7051.46
						60.84	11915.1
						60.87	11915.1
						60.9	11069.2
						60.93	8954.61
						60.96	10434.8
						60.99	11069.2
						61.02	8108.77
						61.05	3879.55
						61.08	12338
						61.11	14875.5
						61.14	9166.07
						61.17	11915.1
						61.2	12972.4
						61.23	18047.4
						61.26	10011.9
						61.29	9588.99
						61.32	10223.4
						61.35	9588.99
						61.38	11492.1
						61.41	11069.2
						61.44	6840
						61.47	12338
						61.5	13183.8
						61.53	8954.61
						61.56	10223.4
						61.59	17624.5
						61.62	8954.61
						61.65	5571.24
						61.68	4302.47
						61.71	7685.84
						61.74	8531.69
						61.77	12549.4
						61.8	6628.54
						61.83	10434.8
						61.86	10434.8
						61.89	8531.69
						61.92	11703.6
						61.95	9800.45
						61.98	7262.92
						62.01	12126.5
						62.04	11069.2
						62.07	10434.8
						62.1	8954.61
						62.13	8320.23
						62.16	11280.7
						62.19	16990.1
						62.22	18047.4
						62.25	16778.7
						62.28	12126.5
						62.31	7685.84
						62.34	9588.99
						62.37	7685.84
						62.4	13606.7
						62.43	12338
						62.46	12549.4
						62.49	10223.4
						62.52	9166.07
						62.55	11492.1
						62.58	8743.15
						62.61	14452.6
						62.64	15932.8
						62.67	10646.3
						62.7	8743.15
						62.73	9377.53
						62.76	9800.45
						62.79	10223.4
						62.82	12549.4
						62.85	10646.3
						62.88	10857.8
						62.91	8531.69
						62.94	10011.9
						62.97	13183.8
						63	9377.53
						63.03	14664.1
						63.06	8108.77
						63.09	7897.31
						63.12	7051.46
						63.15	6205.62
						63.18	5571.24
						63.21	11492.1
						63.24	4725.39
						63.27	7474.38
						63.3	7685.84
						63.33	12549.4
						63.36	10223.4
						63.39	4513.93
						63.42	7051.46
						63.45	9800.45
						63.48	10434.8
						63.51	11069.2
						63.54	9166.07
						63.57	10434.8
						63.6	6417.08
						63.63	8743.15
						63.66	919.097
						63.69	284.714
						63.72	1342.02
						63.75	5359.77
						63.78	9377.53
						63.81	4725.39
						63.84	4302.47
						63.87	-349.668
						63.9	73.2535
						63.93	-349.668
						63.96	-138.207
						63.99	707.636
						64.02	496.175
						64.05	-138.207
						64.08	73.2535
						64.11	-138.207
						64.14	-349.668
						64.17	496.175
						64.2	284.714
						64.23	9166.07
						64.26	11280.7
						64.29	12126.5
						64.32	13818.2
						64.35	10857.8
						64.38	11915.1
						64.41	12549.4
						64.44	9800.45
						64.47	12760.9
						64.5	11492.1
						64.53	12549.4
						64.56	13183.8
						64.59	10857.8
						64.62	10011.9
						64.65	8743.15
						64.68	5571.24
						64.71	8108.77
						64.74	8320.23
						64.77	9166.07
						64.8	7897.31
						64.83	8954.61
						64.86	9588.99
						64.89	9800.45
						64.92	7685.84
						64.95	7897.31
						64.98	9166.07
						65.01	9588.99
						65.04	9377.53
						65.07	11703.6
						65.1	10011.9
						65.13	11703.6
						65.16	10646.3
						65.19	9377.53
						65.22	13395.3
						65.25	9166.07
						65.28	13395.3
						65.31	10646.3
						65.34	7685.84
						65.37	8108.77
						65.4	7685.84
						65.43	10434.8
						65.46	7685.84
						65.49	10857.8
						65.52	8108.77
						65.55	7262.92
						65.58	3033.71
						65.61	9377.53
						65.64	11280.7
						65.67	12760.9
						65.7	9166.07
						65.73	10857.8
						65.76	7685.84
						65.79	13395.3
						65.82	11069.2
						65.85	11492.1
						65.88	8108.77
						65.91	9377.53
						65.94	11069.2
						65.97	6840
						66	8743.15
						66.03	11703.6
						66.06	8531.69
						66.09	10857.8
						66.12	13606.7
						66.15	10646.3
						66.18	8531.69
						66.21	7897.31
						66.24	9588.99
						66.27	8320.23
						66.3	10434.8
						66.33	10857.8
						66.36	10223.4
						66.39	10434.8
						66.42	10223.4
						66.45	11280.7
						66.48	4513.93
						66.51	6628.54
						66.54	11492.1
						66.57	10223.4
						66.6	7897.31
						66.63	13606.7
						66.66	8743.15
						66.69	14664.1
						66.72	15298.4
						66.75	9800.45
						66.78	9377.53
						66.81	11280.7
						66.84	13395.3
						66.87	10223.4
						66.9	14029.7
						66.93	14241.1
						66.96	8320.23
						66.99	3456.63
						67.02	73.2535
						67.05	707.636
						67.08	496.175
						67.11	496.175
						67.14	1130.56
						67.17	-138.207
						67.2	707.636
						67.23	496.175
						67.26	496.175
						67.29	-561.129
						67.32	-138.207
						67.35	284.714
						67.38	284.714
						67.41	284.714
						67.44	1130.56
						67.47	-138.207
						67.5	496.175
						67.53	-138.207
						67.56	-138.207
						67.59	284.714
						67.62	707.636
						67.65	-138.207
						67.68	-561.129
						67.71	-138.207
						67.74	73.2535
						67.77	73.2535
						67.8	73.2535
						67.83	707.636
						67.86	1342.02
						67.89	496.175
						67.92	-138.207
						67.95	-349.668
						67.98	284.714
						68.01	284.714
						68.04	284.714
						68.07	919.097
						68.1	496.175
						68.13	284.714
						68.16	-138.207
						68.19	496.175
						68.22	-138.207
						68.25	496.175
						68.28	73.2535
						68.31	284.714
						68.34	496.175
						68.37	-349.668
						68.4	73.2535
						68.43	284.714
						68.46	73.2535
						68.49	-138.207
						68.52	-349.668
						68.55	-349.668
						68.58	284.714
						68.61	284.714
						68.64	-138.207
						68.67	-349.668
						68.7	284.714
						68.73	284.714
						68.76	496.175
						68.79	73.2535
						68.82	-138.207
						68.85	496.175
						68.88	707.636
						68.91	-138.207
						68.94	-138.207
						68.97	707.636
						69	-138.207
						69.03	-138.207
						69.06	-349.668
						69.09	-349.668
						69.12	707.636
						69.15	-349.668
						69.18	-138.207
						69.21	73.2535
						69.24	73.2535
						69.27	73.2535
						69.3	284.714
						69.33	-349.668
						69.36	284.714
						69.39	496.175
						69.42	-349.668
						69.45	496.175
						69.48	-561.129
						69.51	-138.207
						69.54	-561.129
						69.57	-561.129
						69.6	-349.668
						69.63	496.175
						69.66	73.2535
						69.69	-138.207
						69.72	284.714
						69.75	707.636
						69.78	496.175
						69.81	73.2535
						69.84	-349.668
						69.87	707.636
						69.9	-138.207
						69.93	707.636
						69.96	-349.668
						69.99	496.175
[truncated: 49 more columns]

## Sheet: Figure 2c
500-photon groups		***DATA BREAKS at 15 seconds and 45 seconds***				Binned brightness data				Camera - spectrum	Wavelength -->
Time (s)	Brightness (cps/uW)	Fpolarization	Lifetime (ns)	Spectral CM (nm)		Time - 30 ms bins	Brightness (cps/uW)			Frame Time (s)	599.934	600.897	601.883	602.885	603.903	604.936	605.984	607.049	608.129	609.224	610.335	611.462	612.605	613.763	614.937	616.126	617.331	618.552	619.788	621.04	622.307	623.59	624.889	626.203	627.534	628.879	630.24	631.617	633.01	634.418	635.842	637.281	638.736	640.207	641.693	643.195	644.713	646.246	647.795
1.87806	1093.32	0.0301374	0.200765	666.409		0	-52.8582			-0.0857924	0	3.99174	0	0	12.0044	4.51012	0	0	10.3356	0	0	0	0	0	0.927607	0	2.03474	0	0	11.1564	1.34344	1.31978	0	3.01807	0	4.39487	5.31317	0	0	0.581123	0	2.71357	1.00941	0	0	0	0	2.30191	2.16409
2.2635	1232.73	0.0683133	0.215204	666.761		0.03	-20.6007			0.115955	0	7.74471	0.91487	0.989957	6.71689	13.749	7.45985	0	0	7.65608	0	4.5087	3.0713	0	0	0	0	0	0.653296	0	0	0	0	0	0	0	0	0.27195	0	0.488528	3.78982	8.21254	0	0.497354	0.143224	0.46635	0	1.53884	0
2.65015	1076.4	0.0430934	0.18501	665.205		0.06	-85.1157			0.317703	0	0	4.94067	0	4.91141	0	3.64481	0	0	2.60002	7.10625	2.12443	0	0	0	4.37482	0	0	0	0	4.77391	1.95656	3.39228	0	0	1.70226	4.18653	0.0587315	0	0	0	0.654284	1.34508	0	0.384021	0	7.62932	2.49267	0
3.0585	1162.26	0.051435	0.188748	665.507		0.09	-85.1157			0.519451	2.14021	8.48854	0.382533	0	4.7502	3.46241	0	0	0	0	11.7364	0	0	0	0.732329	0	0.51377	0	0	0.394024	2.52992	3.43391	0	0	10.9602	0	0	1.50388	0.510309	0	0	0	0	2.86546	0.121334	0	2.59491	0	7.74319
3.48418	1049.04	0.060436	0.276091	664.56		0.12	-20.6007			0.721199	0	0	1.58029	0	7.45843	5.46258	0	4.21196	10.6695	0	7.16523	0	0	0	0	0	0	0	1.05019	0	3.3295	0	5.25393	10.2496	6.56566	4.61319	2.4606	0	0	0	0.608616	0	1.45697	0	0.449693	0	0	0	2.54162
3.84482	1247.37	-0.0554346	0.226224	665.358		0.15	43.9143			0.922947	9.08241	3.41696	2.11263	10.8144	1.26819	0	0	2.91808	0	0	0	0	0	0	0	2.25548	0.459449	0.196036	0	0	0	0	6.58727	0	0	0	0	10.2932	1.63432	0	0	0	0.606606	0.143245	0	0	0	0.775776	10.6376
4.21095	1258.43	-0.0212997	0.202958	666.124		0.18	11.6568			1.1247	0	0	0	0	0.139764	0	0	0	0.621761	0	8.2859	0	0	9.44478	3.43833	0	4.85941	0	0	0	0	3.28108	0.323085	0	0	0	1.19013	0	2.54758	0	0	1.33317	0	0	0	0	0	0	0
4.61215	1111.33	-0.00427995	0.187367	664.873		0.21	-20.6007			1.32644	0	2.36883	0	0	0	0	0	3.81147	1.68422	2.98894	2.15172	2.5315	0	0	0	8.66854	5.56558	0	0.0976399	0.57688	0.543857	7.96782	3.99606	0.980328	9.6345	1.45969	7.80618	2.28569	0	10.4657	0.745934	1.06162	0.472338	3.41875	2.39796	3.99602	19.1978	2.9166	11.4346
5.00715	1159.11	0.111443	0.176284	667.014		0.24	-20.6007			1.52819	0	0	3.07749	0	0	0	0	0.391922	0	6.60896	2.50562	0	1.92439	2.34656	0	0	0	0	0.653296	0	2.76206	10.3621	0.524344	0	3.76687	0.0284835	4.06667	1.9777	12.6637	7.47946	14.3175	0	2.71014	10.7001	13.6935	8.02375	12.7923	17.0969	20.2437
5.38931	1183.7	-0.0213816	0.206828	669.012		0.27	-52.8582			1.72994	1.83091	0.441633	0	0	0	0	6.02139	1.655	0	0	0	0	5.85257	0	5.67008	0	0.377969	15.1268	2.02921	0	5.9346	0.173564	2.20989	12.0388	4.84711	9.51325	6.34393	16.1923	7.62905	9.56285	3.90425	3.43771	0	1.69247	19.9543	15.1914	11.9782	8.91514	13.6998
5.79327	1068.03	0.00432853	0.20527	664.668		0.3	-52.8582			1.93169	0	0	0	0	0	0	0	10.4965	0	9.39129	0	1.07768	1.95306	0	10.4126	0	13.3334	0	4.78103	0	3.66481	1.90562	2.31052	2.96837	4.99441	1.38691	9.38828	0	8.02714	1.50707	5.75805	1.17476	1.97167	9.88124	14.5473	3.3897	13.435	20.2551	11.4766
6.20199	1134.15	0.0429362	0.229284	665.817		0.33	-20.6007			2.13343	0	3.07886	3.1773	0	1.75181	2.00197	1.79983	8.89459	0	9.63063	1.26699	0	5.0784	3.42119	0	0	0.160687	0.678538	5.17793	0	1.00813	1.65091	2.13442	0	1.23815	0.659184	5.16935	4.15727	3.17984	4.72475	5.02568	3.77716	7.67807	12.4707	16.7144	18.1364	10.2001	20.7851	26.452
6.61169	1042.25	0.0604648	0.217532	664.441		0.36	43.9143			2.33518	0	0	2.01281	3.11858	0	0	5.20835	0.237888	0	6.27987	0	0	4.16087	6.4754	0.648638	1.127	0.703892	11.5885	6.36862	3.34585	4.59336	0	0	5.55283	6.83572	0.343834	3.82696	0	4.2336	9.77119	9.5343	8.37094	8.03611	12.9797	10.0816	8.84662	1.48092	4.0612	6.65254
7.03395	1090.29	-0.0171961	0.210061	665.453		0.39	-85.1157			2.53693	0	0	6.53768	0	0	0.89077	10.3055	0	0	0	1.23749	0	0	0	8.40398	0	0	0	0	0	2.76206	0.224507	0	2.49621	0	6.74787	0.303193	7.73462	5.07661	11.0212	8.59596	1.98943	8.72983	11.6297	6.22883	10.8388	7.30798	6.41398	8.68702
7.46106	1027.53	-0.0129469	0.196519	664.951		0.42	-52.8582			2.73868	0	3.28172	0	0	0	8.00247	0	0	0	4.93358	0	4.5087	1.66634	0	0	0	0	10.6503	0	3.8683	6.6568	0	0.222455	0	3.0058	6.50529	2.67634	3.02011	3.20326	0.303338	14.4777	9.72871	2.44161	16.8085	6.42584	8.5218	23.8251	8.0037	23.4108
7.88838	1080.84	0.0129371	0.217794	665.897		0.45	11.6568			2.94043	0	3.04505	1.77992	9.14422	2.88023	0	0	3.78067	2.56454	0.984471	2.41714	0.0890802	0	3.08183	0	0	3.61004	0	6.15694	4.20789	4.33543	5.67539	7.14073	4.23575	0.0106099	0	0.0874527	10.1511	0	0.789462	5.71227	2.7362	15.1971	9.52713	16.7363	7.20088	14.806	6.92269	3.73714
8.2765	1154.6	0.0214508	0.204617	665.117		0.48	140.687			3.14217	4.03042	1.42214	0	8.19453	7.29723	0	0.142474	2.17871	0	0	4.36356	6.89297	0	0	0	0	3.5014	0	4.91333	0	14.7042	0	6.3357	1.65129	0	12.7395	1.09424	5.05753	4.0931	5.46552	2.11912	10.4076	0	0.320299	4.21489	6.61621	5.35848	17.3301	10.8683
8.70235	970.065	0.00436163	0.205261	667.245		0.51	76.1718			3.34392	0	0	0	0	0	6.22454	0	4.15035	0	4.00614	0	0	0	10.6608	3.88468	0	17.0272	0	1.20895	3.71157	5.10922	0	0	0.533017	1.75371	2.5998	0.423049	11.1461	0	10.0721	0.997684	11.1091	17.0545	1.33836	9.97213	0	21.1472	13.006	5.43604
9.15151	1051.89	0.1122	0.197596	666.968		0.54	76.1718			3.54567	0	0.035906	0	2.59461	0	0	8.11654	3.87309	0.621761	2.62993	19.581	12.1558	1.00686	1.13053	0	0	0	4.99425	6.07756	0	0	2.26222	7.76967	3.14233	5.53453	4.88002	0	5.60243	13.6472	3.77565	11.411	0.971098	7.05148	11.9838	9.42486	11.3585	15.6201	24.7911	26.8506
9.5483	1150.74	-0.00855805	0.226593	668.824		0.57	11.6568			3.74742	0	0	0	0	0	0	0	3.9347	0	0	0	1.86274	4.73433	3.08183	4.66579	1.45729	0	5.85204	0.203479	0	9.72617	0	2.0841	0	2.56389	12.1331	0	10.4354	7.4183	7.84984	9.0308	2.57779	3.8738	10.5673	7.91441	4.40746	12.1282	12.3277	26.5569
9.9527	1118.47	-0.00427816	0.23375	668.056		0.6	76.1718			3.94917	7.53588	3.51839	9.23263	3.51156	6.84586	0	1.01806	0	7.02685	9.95972	0	0	4.70565	10.8022	8.2645	2.80596	0.432289	0	3.59034	0.0805549	5.05763	14.3102	11.0904	0	3.69322	0.48938	2.43663	0	6.64554	0	10.9304	4.59182	9.35642	5.05651	11.9642	7.74224	16.0914	10.8864	12.3994
10.3419	1212.13	0.00428955	0.223016	666.919		0.63	76.1718			4.15091	0	0	0	11.0436	0	0	0	0	0	1.82216	0	4.18886	11.2431	10.2932	2.07138	0	3.61004	7.43357	0	0.550758	4.95446	4.75842	3.46776	0	0.32977	0	3.01194	3.44654	0	6.41461	10.2895	5.70066	7.52142	2.24577	3.79896	7.54735	7.99351	8.74557	4.11467
10.7512	1009.81	0.138507	0.212098	666.698		0.66	-20.6007			4.35266	0	0	0	2.75835	5.91087	2.00197	0	0	2.07884	0	0.352758	0.903221	0	0	0	0.301287	5.67422	5.53037	4.14599	8.80543	0	1.21789	1.60611	0	0	2.55128	0	7.56878	4.86586	4.40067	0	5.94959	3.96331	18.7782	4.23678	12.2897	16.2414	13.9175	21.2085
11.1969	1046.69	0.0388649	0.224177	666.115		0.69	-20.6007			4.55441	0	0	0	0	0	3.87514	2.01872	0	0.712829	0	0	0	0	0	0	0	0	0.276453	4.64873	2.66667	0	0.199036	1.17844	0.259661	8.45607	7.0147	20.5349	12.994	4.84244	1.9006	14.7295	4.275	16.7635	0	7.82684	10.6439	13.7563	7.4738	10.0713
11.6132	1131.97	0.0171873	0.214299	667.312		0.72	108.429			4.75616	0	0	0	0	0	0	0	0	0	0	1.11953	0	0	3.02527	0	1.53986	1.46438	12.5267	0	4.96544	0	3.58674	5.60613	0	15.3303	6.50529	13.6551	4.44157	4.88927	8.26652	9.39698	9.4119	9.46831	14.1527	13.4965	6.11816	7.39367	15.4224	11.7912
11.9886	1232.24	-0.0554767	0.236771	666.175		0.75	43.9143			4.95791	0.284379	0	0	0	16.1635	3.46241	0	0	0	0	0	0	1.20757	0	0	0.769193	2.95819	0	3.32574	0	0.363306	0	0	0	0	17.397	3.85093	4.93908	3.76526	2.52562	6.37598	0	6.8277	2.44495	12.796	9.2364	12.2567	6.66834	0
12.3574	1160.5	0.0171582	0.226373	668.259		0.78	-20.6007			5.15965	3.2056	2.47027	0	0	0	0	0.205015	3.10292	0	3.19837	0	0	3.64476	12.5555	0	9.57683	0	0	5.94526	3.99891	4.56757	9.11404	2.2602	1.9992	4.77346	1.12008	1.2141	0	11.6802	2.50247	3.24055	1.3558	3.3591	1.49329	7.6955	1.85223	11.5926	7.21944	12.6721
12.7587	1156.88	0.0771679	0.241883	667.934		0.81	-20.6007			5.3614	0	0	0	10.8799	25.5778	0	0	0	0.469982	0	0	0.641533	1.1789	15.9491	0	6.57673	0	1.61674	0	5.1483	0	0	1.48032	5.70193	10.2483	1.14434	0	15.9791	2.33683	6.13683	0	3.52823	10.2515	2.66627	13.1682	1.37584	4.54441	7.64337	15.0631
13.1332	1402.28	0.0169588	0.361481	667.439		0.84	-52.8582			5.56315	0	0	0	0	0	3.33542	0	0	0	8.28434	0	0	9.86676	0	9.21299	0	0	0.276453	7.26826	0	0	0	0	0	0	14.9227	0.590848	5.36552	14.6307	5.99794	7.19989	0.85795	8.148	3.61794	18.9035	11.077	9.72878	24.3036	21.5231
13.514	860.13	0.166639	0.169872	664.455		0.87	11.6568			5.7649	0.971726	0	2.61169	1.41568	0	0	0	0	0	1.76233	0	4.27609	0	3.8171	0	0	3.6372	0	8.19435	2.53606	1.57558	1.49808	4.95204	0	0.624379	2.1389	3.92284	4.27573	9.97075	0.951504	0	4.18449	19.2475	5.65406	8.46167	22.5322	4.52298	22.6291	16.8459
16.2418	934.309	-0.0435202	1.68917	658.088	BREAK1	0.9	11.6568			5.96665	3.82421	0	1.84646	0.891712	0	0	9.74262	12.0985	3.86984	6.8483	0	2.38612	0	4.86346	0	10.1548	5.6199	6.41495	9.38504	13.403	1.24027	1.31978	7.0401	0	5.23992	0.416607	4.18653	8.65857	0	8.89153	4.75105	4.86337	1.77026	11.2091	7.34525	28.0758	5.35848	6.3292	7.15591
18.7644	383.192	-0.0139079	0.0945141	665.973		0.93	-85.1157			6.16839	3.03376	0	5.10702	1.71041	0	0	3.67608	0	2.92881	0	0	2.85135	9.83808	0	0.230185	2.75091	0	2.93022	0	12.8544	12.3571	3.38296	0	4.53396	6.95847	5.1226	0	0.106113	5.68545	9.14617	2.23355	0.699543	9.71447	9.21728	14.3721	11.4235	14.0776	11.9038	3.98883
19.6015	479.757	0.134315	0.119342	666.1		0.96	-52.8582			6.37014	0	0	0.548889	0	0.494413	0	1.29949	2.05549	0	0	0	0	0	0	0.509154	0	0.432289	0.169231	0	1.25606	0	2.21128	2.38599	0	7.8914	0	0	3.47024	0	0	2.41664	4.99915	12.6236	8.70825	9.31541	25.7154	8.4434	9.10591	5.3102
20.4536	487.182	-0.00317925	0.0785393	664.788		0.99	-52.8582			6.57189	0	3.18029	7.00347	6.58987	0	0	0.674078	0.515149	10.9731	4.66432	0	6.19514	0	0	0	0	0.432289	0	0	2.71892	2.78785	5.36974	0	0	12.8016	9.3677	2.60443	0	7.04363	0	1.29521	11.788	13.2726	6.0303	15.6637	15.3213	11.5497	21.2302	13.9305
21.2705	554.934	0.136468	0.0906584	667.137		1.02	-20.6007			6.77364	0	0	0	2.10339	0	0	7.0846	3.10292	0	0	3.39035	2.38612	1.32226	3.78882	0	0	0	1.88479	5.76004	0	0	4.40182	4.19732	0	0	4.17655	0	1.76448	6.83288	5.99794	0	0	6.69343	7.44674	6.995	10.9688	11.2927	10.6532	14.8114
22.0069	507.46	-0.0218606	0.0867532	664.174		1.05	108.429			6.97538	11.1445	2.60551	17.3508	0	0	5.97055	0	4.48922	0	0	0	1.97905	2.41183	0.960849	0	0	0	0	4.91333	0	0	0.122621	2.53693	0	2.61299	11.4781	1.45381	1.95401	10.884	6.41461	5.07146	0	3.69478	9.85911	8.50545	1.13764	1.75941	8.53361	6.08624
22.8618	477.851	0.0632006	0.0994862	665.301		1.08	11.6568			7.17713	21.5577	7.91376	0	8.7185	0	0.700278	0	0	0	5.53193	0	5.26469	0	0	6.17223	0.411383	3.96312	0	6.02464	0	0	0	5.93318	17.1829	10.7884	0	0	0	6.78605	7.5952	4.20177	9.11772	19.5608	12.5592	0.581037	9.69114	6.02259	12.0522	12.9028
23.695	548.728	0.00647691	0.105307	666.444		1.11	-20.6007			7.37888	0.971726	2.40264	12.1605	0	0	0	0	7.5699	8.93926	0	3.18392	1.68829	0	0	0.955504	0	0	0.892984	4.78103	4.12952	0	4.19805	0.474029	9.62832	2.8094	0.149772	7.01513	12.6387	10.3454	8.10448	4.08734	9.45716	7.83471	11.4969	12.1174	17.1619	25.9888	17.9871	15.5875
27.9186	225.086	-0.11871	2.00953	659.976		1.14	-85.1157			7.58063	0	1.11784	7.53581	0	5.97535	0	0	0.207081	0	11.0667	0	2.15351	0	2.23344	1.79241	0	9.23221	0.276453	12.6131	14.8397	2.78785	2.59335	5.20361	1.65129	3.22676	3.73991	0	0.0113495	6.20062	7.15538	8.43575	12.829	5.05984	9.9255	0	4.21257	2.80914	7.34662	3.92591
28.5472	1638.87	-0.081064	1.44837	661.303		1.17	-20.6007			7.78238	7.02037	0	0	0	0.462173	4.73236	10.0553	6.95376	0	0	0.0873375	2.85135	3.01396	0	0	0	0	0	0	2.01361	0	7.81499	1.27906	0	5.97644	0	0.710704	14.297	0	0.233892	9.39698	2.53253	2.41923	7.40248	26.7623	14.4551	5.14425	0	19.5096
28.7979	1698.48	-0.0430025	0.447351	664.063		1.2	-52.8582			7.98412	0	4.56652	3.34366	4.36301	0	0.351043	1.54966	0	0	0	0	0	0.519424	0	0	2.36558	1.30142	0.276453	8.16789	0.394024	7.17266	12.7055	4.34826	1.35309	5.16627	0	0	14.226	2.07924	18.6603	3.9958	11.969	9.42355	7.31395	0	12.9826	15.5344	9.40266	20.9988
29.1032	1481.75	-0.19184	1.61418	660.04		1.23	-85.1157			8.18587	7.36405	0	6.10515	0	0.236487	0	0	0	0	0	3.03646	0	0.720134	0	0	2.09034	0	0	0	4.41687	6.01197	0	0	13.4802	2.31838	2.23593	0.566877	0	0	3.47472	5.0028	9.59294	13.295	3.97205	9.51242	14.3902	11.6997	4.35795	25.0468
29.4772	1316.09	-0.0481462	1.66317	657.805		1.26	43.9143			8.38762	0	0	0	0	0	0	5.39597	0	0.92532	1.31356	0.411741	0.437998	0	0	0	0	0	0	4.99271	0	0	3.66315	4.19732	4.80731	10.3465	3.35179	3.34753	6.17101	0.627393	1.9469	0	1.06162	3.73953	9.96977	7.80495	12.9177	13.0065	1.72961	8.72897
29.7482	1639.8	-0.064194	1.77997	658.377		1.29	11.6568			8.58937	7.60462	1.11784	0	2.49637	0	7.2405	0	3.19534	0	14.2379	4.06865	0	1.69501	0	0	0	0.160687	1.00021	0	0	0.389099	0	0	0	3.104	7.25728	7.23087	4.20466	0	6.04423	0	10.4076	0	7.491	0.887506	6.50794	1.07388	5.1634	23.9771
30.0482	1418.77	-0.0223421	1.54434	659.851		1.32	237.459			8.79112	8.73874	0	0	2.16889	0	3.7164	0	7.13861	0	0	0	0	0	2.29	0	0	0	15.0196	8.35311	0	0	0	0	0	3.47227	7.69392	0.878502	0.532552	6.80946	12.0398	0.356866	0	4.36612	0	4.76215	8.84662	15.4059	5.26938	16.1328
30.3918	1404.69	-0.0776562	1.61053	658.863		1.35	-20.6007			8.99286	0	0	12.1605	0	3.1704	7.14525	0	0.268695	2.86809	0	12.7981	0.263539	9.6087	0	1.45765	3.43901	2.52363	0	0	2.69279	4.74812	0.300921	4.02122	5.80134	2.07287	2.11465	2.05309	1.21959	2.80517	2.34043	9.41986	13.8925	11.1914	6.73852	6.73231	8.06706	4.3516	11.7766	4.11467
30.6695	1596.64	0.0961534	1.60355	659.902		1.38	108.429			9.19461	0.834257	0.610685	0	0	0	2.82744	0	3.07211	0	0.386121	0	0	4.04618	0.366974	5.08425	12.7696	2.76807	0	7.16242	0	2.29778	12.5272	0	8.85795	11.2794	2.35722	0	16.9741	12.9447	12.3176	6.97102	0.948468	6.73819	6.07457	6.14126	6.72448	11.9353	18.623	17.7688
30.9522	1710.44	0.0159281	1.64734	659.189		1.41	592.292			9.39636	3.48054	0	0	0	1.39716	0	0	4.45842	0	0	0	0	0	0	0	1.20958	0	0.464093	0	10.7646	0	1.67638	0.121826	1.67614	0	2.38148	7.47058	0	2.73492	7.13223	0.768821	2.17046	3.94093	2.77693	0.165115	2.41525	2.05934	1.45406	11.2878
31.2341	1576.14	0.0666286	1.69604	660.301		1.44	1334.21			9.59811	0	1.38833	7.03674	12.2225	0	6.51028	3.42591	0	0	0.655379	1.70935	7.38727	2.55519	0	0	2.42063	0.269328	8.0501	12.7454	0	0	0	5.37972	4.98127	10.3956	7.11173	13.2716	0	12.9915	3.31268	2.46241	6.08536	2.50874	5.6098	17.9841	8.84662	4.9086	10.6956	9.81962
31.5256	1553.71	-0.0263673	1.68516	659.686		1.47	1043.9			9.79986	0	0	0	0	12.5202	0.700278	11.4	8.34007	0	0	0	5.29377	0	0	8.73874	4.8152	0	0.785761	0	4.23401	3.27792	11.9923	4.77594	5.30432	1.68006	0	1.83735	0.627316	8.3784	10.6277	2.25643	2.44202	0	13.7543	11.2637	11.7267	2.01649	8.47002	1.32512
31.8199	1614.23	-0.0684807	1.62602	659.662		1.5	1560.02			10.0016	6.02372	0	1.34739	7.73606	0	0	0	8.27846	0	0	0.411741	0	4.67698	0	5.33532	0.411383	2.82239	0	0	0.446268	0	16.0677	1.7319	1.9992	0	0.0769989	1.45381	23.1338	10.9777	2.34043	0	0	0	12.7141	18.4876	6.0965	9.72878	10.3353	13.7418
32.1225	1598.33	0.0201455	1.71782	658.225		1.53	1172.93			10.2034	0.284379	0.441633	0	0	1.71956	0	2.95685	5.32101	0	0	0	0	0	0.451813	6.47909	0	6.57051	0	1.10311	8.8838	0	2.61882	1.95831	2.29741	0	2.69683	0.686732	1.95401	5.96645	0	5.6665	11.7654	8.72983	7.62379	0	7.87217	15.0845	9.91137	10.7215
32.4327	1264.55	-0.00978456	1.54955	658.185		1.56	979.382			10.4051	0	0	3.47674	0	2.2999	1.33525	1.14314	4.55084	0	0.834884	7.31269	0	2.21112	3.08183	0	5.58587	0	0	7.34763	7.55156	0.492271	6.66878	8.52439	2.71987	2.22018	5.5835	0.614819	0	0.95523	0	9.35121	5.85907	6.60392	11.187	6.55719	6.13981	12.3638	20.4247	0.863696
32.7579	1431.91	-0.0180723	1.62091	658.557		1.59	1237.44			10.6068	11.7287	0	0	6.49163	0	5.30383	0	0	0	0	2.68256	0.467074	0.433406	0.79117	0	0	5.23965	0	5.49545	4.44299	0	0.148093	8.72565	0	0.550726	0	4.88169	0.769462	4.3741	5.90534	0	8.32569	3.76191	6.1631	3.93031	10.1026	4.05168	5.31178	3.69519
33.1044	777.465	-0.0733141	1.64411	660.634		1.62	1011.64			10.8086	1.79654	0	2.24571	0.334996	0	2.35121	3.36337	0	0	0.954554	0	0	0.347388	0	2.15507	0.163668	7.11371	0	0	0.57688	5.03184	5.24238	2.51178	1.62644	0	0.0042258	3.03591	12.6623	4.74877	0	6.23866	0	3.24721	0	3.2517	11.9649	6.66529	10.4837	13.1964
40.7368	1255.66	-0.0397796	0.199301	666.102		1.65	1076.15			11.0103	0	0	0	0	0	0	0	0	0	0	0.913092	7.53266	0	0	0	1.67748	0.731052	0	2.79654	3.00626	4.59336	1.77826	7.99608	0	2.9076	2.72109	3.73107	2.26199	0.393224	4.30808	2.71416	8.34832	4.81368	3.08677	16.9115	14.65	5.20852	0	23.7674
41.1285	1069.37	0.0722089	0.201746	668.013		1.68	1334.21			11.2121	0	0	6.93693	0	0.429932	3.14492	0.298828	0.237888	0	0	0	0	0	2.12032	0	0.328811	7.38531	0	7.79745	1.90912	6.75997	4.58012	6.23507	9.05676	5.53453	0	9.84373	0	0.557142	5.00254	0.860366	4.68234	6.40252	1.84739	9.97213	9.86437	19.9261	9.33907	10.1762
41.5071	1312.49	0.0714283	0.193367	666.226		1.71	1140.67			11.4138	7.57025	0.644496	0	0	2.88023	0.66853	0	3.13372	7.20898	0.625461	0	0	12.0746	1.35677	12.5048	0	0	0.464093	10.0995	5.3834	0	9.24139	0	2.74472	10.9111	11.939	0	5.46028	3.20326	7.80354	3.74405	13.1231	19.807	6.31802	9.40297	3.60624	8.42197	10.1445	12.3994
41.8696	1295.07	0.015905	0.212513	667.116		1.74	882.609			11.6156	1.48724	0	0	0	0	4.9546	0	0	0	14.6867	1.208	7.93973	0	9.30338	3.15936	2.61329	0	0	5.25731	6.63727	0	0	2.76335	3.73874	0	0	10.2752	6.47899	2.36025	6.46091	6.58196	1.42369	2.48636	7.88938	11.4607	7.30915	4.30875	10.5473	3.23376
42.236	1183.68	0.0804028	0.242057	667.611		1.77	624.549			11.8173	1.86528	7.60947	5.43973	0	15.2607	0	1.67474	5.69069	2.89845	1.61274	2.12223	0	4.41893	0	0	4.95282	0	0	0	0	0.00220342	0	1.07781	0	2.66209	11.9148	7.95	1.7171	13.3896	0	3.97291	6.4927	4.72416	6.40655	4.93728	7.74224	18.9621	23.6465	8.12072
42.6021	1127.55	-0.00568629	0.226241	667.618		1.8	1237.44			12.0191	0	0	0	0	0	0	5.67741	0	2.83774	0	0	0	17.2357	0	1.42975	8.47588	3.41992	0	4.67519	0	6.32149	1.29431	3.59354	6.12439	2.24473	0	9.81976	7.66354	5.56837	6.99333	5.52918	5.97222	16.6964	15.3257	3.62384	4.1476	0	13.4299	21.8378
43.0222	1155.39	0.0460482	0.190248	667.005		1.83	1140.67			12.2208	0	13.1206	0	0	0	0	0	0	2.20027	0.505791	0	4.71224	0.404733	3.02527	8.37608	0.989384	1.9261	0.73215	0	4.3385	5.1866	0	17.732	0	3.66867	10.6291	2.125	14.2496	0	3.12749	2.05046	5.54226	0.919899	13.7543	5.594	1.87389	11.8068	0	15.6924
43.4271	1139.66	0.00726786	0.24316	666.956		1.86	1108.41			12.4226	0	8.62379	4.70777	0	0	0	19.2177	4.95132	5.69119	0	0.529706	0	0	0.282134	1.17868	2.94358	3.80016	4.7262	0	0	4.4386	0.224507	0.197298	0	2.73574	2.40574	1.40587	13.2072	6.34112	3.45157	6.12423	3.93556	2.08356	9.68205	15.8169	17.9415	15.2131	6.43518	8.51923
43.7757	1409.99	0.00740841	0.216222	668.735		1.89	1076.15			12.6243	0	5.44559	6.7373	0	0.494413	0	0.674078	0	1.50208	0	5.15983	8.14326	3.18599	0	0	0	0.975494	0	4.11953	0	0	4.98766	0.499186	1.55189	2.76029	8.78551	0	23.4181	3.34376	8.96098	11.0906	4.41078	8.41654	8.37628	14.0438	7.69893	8.33628	4.97264	10.7635
44.0716	1533.17	0.0413111	0.241281	666.481		1.92	1043.9			12.8261	3.48054	2.97742	3.47674	0	0	0	0	0.977251	0.40927	0	6.98828	10.6438	0	3.25151	0	3.32891	3.96312	1.32187	0	6.50666	1.4724	0.81035	6.83884	0	3.61957	1.14434	7.59044	6.02886	4.25702	0	2.53107	0	18.0167	0.342431	2.00393	6.52959	18.6836	8.53361	14.35
44.3914	1454.64	0.109293	0.200537	668.903		1.95	1011.64			13.0278	2.44952	1.32071	0	0	8.58686	6.25629	2.3627	9.78799	0	0	0	0	0	1.07397	0	0	4.15324	0	1.20895	4.05116	5.96039	1.95656	1.10296	6.6214	5.09262	0.465122	12.0491	1.50388	3.53109	11.9472	0	3.32457	3.20246	20.4824	2.57309	3.04323	12.5138	9.06352	17.6429
44.7098	1094.37	0.102388	0.147481	666.162	BREAK2	1.98	979.382			13.2296	11.3507	5.31035	0	0	0	13.5902	0	0	1.92706	5.62169	0	0	4.79167	9.55789	0	2.25548	6.81495	5.02106	2.21443	0	6.75997	0.402807	0	10.5975	1.48365	11.7935	5.52891	5.17599	0.580559	20.7206	9.35121	0	10.4753	7.86724	7.36714	13.7405	7.54363	16.1219	6.65254
46.1405	463.851	0.125332	0.0707881	665.265		2.01	882.609			13.4313	0	0	1.1145	5.18171	10.7792	0	0.048661	4.79729	0	2.45043	0	6.04976	0	0	6.61858	4.15463	0	11.4544	5.52191	0	4.02591	0.530164	3.92059	0	0	2.33297	13.7271	2.92534	7.09047	1.71541	9.16811	15.5898	13.8544	0	5.79101	4.73227	10.6071	5.99006	2.79331
47.01	529.653	0.0623887	0.0710616	666.873		2.04	1527.76			13.6331	0	0	6.37132	0	0	0	0	0	0	0	8.31539	6.92205	4.36158	0	2.35035	0	2.46931	0.490899	0.0182604	5.82748	0.543857	10.7442	12.147	6.89476	15.0357	8.49442	0	1.69341	13.1086	1.22929	0.265321	1.55946	5.17173	9.28368	17.5025	10.9254	5.50844	6.71073	16.783
47.7931	519.376	0.00624524	0.0609459	667.433		2.07	1495.5			13.8348	0	6.12181	1.97954	0	1.17147	4.09738	0	7.41587	4.35553	0	0	0	8.28975	2.45968	0	0	8.17296	3.51994	6.28924	2.06586	19.4243	1.24336	11.6691	5.65223	3.69322	1.7993	1.52572	4.27573	5.63862	5.58126	13.4479	15.1598	12.6907	13.3117	14.197	10.2975	3.2376	12.2006	9.46306
48.6677	453.398	0.0730454	0.084803	664.61		2.1	1495.5			14.0366	0	2.2674	2.77805	0	0	0	0.799161	0	1.77528	0.745131	0	2.24074	0	0	0	0	0	0	0	0	2.2204	0	0	0	0	2.43	0.758646	0	0	0	0	1.55946	0	0	8.08953	4.19091	5.48702	0.436636	0
49.5335	454.143	0.116126	0.0730767	664.249		2.13	1043.9			14.2383	0	0	6.03861	2.13614	6.1688	7.97072	0	0	7.39112	2.62993	4.36356	13.0281	2.26847	0	0	0	7.98284	2.68896	7.40055	0	8.04962	3.07731	0	0	0	0	0	0	1.79824	0	0	0.495878	0	1.42689	0	0.141534	0	2.25951	0
50.4044	507.27	0.156785	0.0734399	666.602		2.16	1011.64			14.4401	0.181278	0	10.8962	3.38056	0	0	2.55033	5.10536	7.08756	3.40779	0	1.71736	0.519424	0	0	0	0	3.84161	0	0	0	0	0.146983	0	0	1.72652	16.1242	0	0	3.19694	3.37787	0	1.16606	1.42689	8.26466	0	0	0	3.4435
51.2314	473.675	0.120216	0.0707373	663.99		2.19	1108.41			14.6418	2.00275	0	0	0.0402631	0	3.17667	11.5563	0	0	0	0	0	1.89572	0.225575	6.89755	1.84262	0.649571	2.44771	6.47446	0	10.1389	0	0	0	2.46568	0	0	2.07247	6.27087	0	3.53807	2.96249	0	6.05244	1.04074	0.812821	0	1.47525	1.74461
52.0788	535.938	-0.0590501	0.0543078	663.826		2.22	1205.18			14.8436	0	0	0	3.6753	9.26392	4.19263	0	7.81635	0	0	0	0	0.605443	2.51624	0	0	4.96805	0	8.80293	1.46504	3.30371	0	0	2.64532	0	3.90972	0	0	1.25965	0.303338	4.88837	7.08106	0	0	0	1.2026	0	0	0
52.907	437.722	-0.00853725	0.0573666	663.609		2.25	1108.41			15.0453	3.89295	0	1.6801	4.03553	2.62231	2.5417	0	3.22615	0	1.85208	0.0578463	0	0	0	1.31816	2.5032	0	0	0	0	0	0	7.24136	0.0111557	0	0.222545	0	0	3.41401	0	4.77393	0	0	0	0	0	0	4.23077	0
56.0828	411.634	-0.0672667	0.219188	667.499		2.28	1172.93		BREAK	17.135	0	0	0	0	0	4.60823	0	10.6147	6.37784	2.04197	0	0.450782	0	0	0	0	0	0	0	5.47407	2.80943	0	0	4.12725	3.12514	1.06762	0	2.70815	0.450233	0	0	0	0	0	0	0	0	0	1.07784
56.5251	1021.55	0.0332088	0.205494	666.662		2.31	1689.05			17.3367	0	3.89448	0	0	0	2.29058	0	0	0	0	0	0	0	6.26762	2.80341	0	6.57229	1.64744	0	0	3.11895	3.01478	0	0	2.33952	0	3.40427	3.65579	0	6.60859	0	3.53781	2.93619	0	0	0	0	0	1.03589
56.9647	1034.25	0.0549225	0.20715	666.167		2.34	1237.44			17.5385	0	0	0	0	0	2.16359	0	0	0	0	0	0.683393	0	0.24403	0	6.10848	0	0	0.706486	0	0	0	4.50892	0	0	4.80331	0	0	2.39384	0	0	5.93654	0	0	0	0	1.02068	0	5.35655
57.3802	1144.16	0.00289199	0.228602	667.43		2.37	1366.47			17.7402	5.77849	0	0	0	0	0	3.96425	0.972148	0	0	0	0	0	0	0	0	1.54764	0	0	0	0	1.94498	2.924	0	0	0.291374	0	0	0	0	0	0	0.138936	1.96958	0	0	0	0	0
57.7676	1131.22	0.0330915	0.227628	666.42		2.4	1237.44			17.9419	4.61	0	0	0	5.48244	0	0	3.9604	6.83318	0	5.9127	0	0	1.94082	0	0	0	0	0	6.57121	0.513853	0	0	0	0	0	0	2.54231	3.98619	4.24742	2.76008	0	0	4.78032	7.01711	0	4.08417	0	0
58.1758	1127.26	0.0201439	0.21861	666.714		2.43	1172.93			18.1437	0	0	5.60727	9.94999	3.93488	3.75102	0	0	0	0	0	0	0	0.866185	0	0	0.162467	0	0	0.902649	0	0	0	3.35688	1.55389	0	0	0.031065	1.48058	0	0	0.505455	9.51533	0	1.6539	0	0	0	0
58.5456	1470.79	0.0243533	0.710926	661.322		2.46	947.124			18.3454	0	0.310564	8.70148	0	2.22611	7.02113	5.43398	1.61909	5.16361	0	0	0	3.11233	0	0	0	2.82417	0.628824	0	0	0	0	0	2.90957	0.17905	0	5.13019	3.3715	0	4.82614	0	2.2253	3.51802	3.78439	2.22306	0	0.356566	0	0
58.8226	1509.02	-0.0858137	1.4336	659.858		2.49	1430.99			18.5472	0	0	7.33737	1.20626	0	0	0	0	10.7187	0	0	0	1.93674	5.16471	5.70469	11.5307	0	0	1.024	0.876527	0	0.060094	2.14412	9.51982	0.154499	2.28051	2.85293	4.12961	3.68177	8.20586	11.7315	0.482825	5.30826	0	3.55839	1.64269	0	0	4.64343
59.1426	1501.17	0.0201081	1.60289	659.594		2.52	1301.96			18.7489	0.210983	0	0	7.85411	0	4.95747	0	0	0	0	6.5615	0	0.617794	2.39329	0	0	3.04145	5.82913	0	0	0	0.773294	10.7731	9.74348	0	2.49882	6.99995	3.13459	0	6.72434	2.23369	2.9947	0.362717	0.0662488	3.93053	0	3.42006	5.9366	0
59.7602	225.208	-0.00724719	2.02058	660.988		2.55	947.124			18.9507	3.44151	7.91794	2.77923	2.51618	0	3.87801	0	0	7.83493	1.02477	0	7.45821	0	0	0	0	0.108146	6.41885	0	0	0	6.70814	7.80453	1.7416	0	3.25081	9.18132	3.86901	0	0.40472	3.51533	1.77271	5.17399	3.29749	5.8788	20.547	8.45447	1.71855	2.79771
						2.58	1140.67			19.1524	0	8.08699	4.11008	0	0	5.59244	0	0	0	0	0.515803	9.98786	0	0.498548	0	8.69572	2.57973	0.0927104	3.00849	0	0	1.94498	0	0	0	0	0.599637	2.58969	1.26983	9.34015	1.43267	3.24362	11.5517	10.2247	0.603153	6.06019	0.763603	2.37563	4.07713
						2.61	1011.64			19.3542	0	0	7.93625	0	0	0	0	3.80637	0	0	0.1914	0	0	0.753066	0.515862	0	0	12.2625	0	0	0	0	4.15671	4.3012	4.9419	8.58751	0	0	2.69826	0	4.88851	0	3.60753	0	3.49272	10.9108	0.228027	0	5.04193
						2.64	914.867			19.5559	9.69636	7.20792	0	1.37	0	0	0	0	0	0	0	0	5.66421	5.24955	1.32487	1.26428	0	0.896881	6.81871	0	11.6306	2.09781	0	0	0	0.776528	6.80818	0	0	0	6.26169	0	0.855034	3.93931	6.3385	0	0	5.44909	0.931019
						2.67	753.579			19.7577	5.84722	0	4.60914	0	0	0	1.77529	0	1.30842	0	0	0	2.71091	0	0	0	0	3.38981	0	3.90672	1.70033	0	0	5.51888	1.50479	0.12157	0.192127	1.66574	3.47102	3.5761	0	3.03996	8.95588	0.398226	5.35342	3.59159	2.28464	7.42034	4.182
						2.7	818.094			19.9594	0	0	0	0	0	4.48124	2.61961	0	2.09767	6.2005	0	0	4.28791	8.75624	0.432171	3.38361	1.41184	3.76509	3.96105	1.37285	0	0	0	0	0	7.37462	2.51733	20.05	10.7771	4.31686	0	0	0	0.154776	8.52757	3.65655	1.3206	6.5089	13.914
						2.73	1301.96			20.1612	4.4038	5.21309	0	0.0273262	0	0	0	1.2186	1.79411	7.2177	0.574786	1.41031	0.933195	4.03352	0	0	4.34514	2.90731	0	0.1451	0	0.391223	0	0	0	2.52308	3.66795	4.22437	7.94365	7.99752	1.59288	13.2232	1.83967	0	6.03203	5.43222	6.2479	3.75339	1.4344
						2.76	753.579			20.3629	0.0391469	0.209133	0	0	0	0	0	0.0479443	0	3.44809	0	0	7.75732	0	0	0	6.05624	0	0.15083	3.77611	3.27371	7.5487	3.25105	0	0	0	0.647579	8.6309	0	2.46496	0.265467	2.2253	0.676009	3.47455	3.9962	14.2023	1.66337	15.1994	15.1514
						2.79	1334.21			20.5647	0	3.86067	7.60353	1.59923	0	1.65561	0	3.09781	0	2.34114	0	1.75922	0	0.809625	0	5.4479	1.68344	0	0	0	6.601	0	5.74163	7.95424	6.43949	0	3.81178	1.07347	2.44067	0	11.9375	6.20809	3.83131	2.72207	16.0798	1.18795	0.485104	0	10.3903
						2.82	1301.96			20.7664	0	3.21827	3.47793	6.51144	5.74036	0	0	12.4323	0	0.0674135	0	0	0.0730112	0	0	0	0	0	0	0	0	1.23178	0	0	0	1.04336	0.288011	2.44755	1.19957	2.41866	0.768967	0.912786	0	0	0	3.82979	2.11325	3.75339	2.37823
						2.85	721.322			20.9682	1.89498	4.87499	0	4.18633	4.83762	0	0	4.69977	0	0	0	0	2.33816	0	0	1.26428	0	6.76733	0	0	0	0	6.64729	6.5626	0	2.81417	0	17.823	5.2507	0	2.02772	13.6758	0.0718024	5.5992	7.23602	3.98137	6.1622	3.15989	3.28011
						2.88	1076.15			21.1699	0	0	11.5961	0	0	2.41758	0	5.10026	0	0	0	0	2.33816	0	0	5.20019	0	0	2.32054	0.954894	0	5.81664	0	0	0.768268	11.4742	0	6.5224	0.145813	0	1.98194	0	5.5768	0	0	8.00909	1.44914	0	9.1109
						2.91	1108.41			21.3717	2.65106	0	0	0	5.25675	7.62435	0	2.20442	6.19571	0	0	6.35331	5.20544	3.60932	2.55234	0	0	18.9103	3.03495	0	0	0	4.2825	0.225712	2.80598	3.39636	3.23647	1.59467	3.23685	9.317	0.562989	1.63693	0	3.03191	3.9962	16.7358	1.27776	3.62621	11.5858
						2.94	1237.44			21.5734	10.968	0	0.583345	0	0	1.21113	4.15188	0	0.944147	0	0	0	13.1478	0	0	0	0.0266656	3.76509	0	3.25366	1.33923	3.90628	0	0	0.105398	0	4.50694	3.82163	4.78236	4.08538	0.471444	0	0.631253	3.03191	0.887731	0.624931	0	13.0162	4.05615
						2.97	1269.7			21.7752	0	4.2664	9.00092	0	7.54585	0	0	0	7.28852	0	3.84831	1.73015	10.6819	7.00289	0.655347	0	1.41184	0	0	0	0	0	2.06865	4.89762	5.35926	0.582466	0.45581	0	16.3269	2.58071	10.0379	0.482825	0.407473	0	1.34743	1.40449	9.80412	0	6.57304
						3	1205.18			21.9769	0	3.69162	0	0.322059	0.549589	5.68769	0	0	0	0	0.515803	0.392629	0	0	0	0	2.66121	2.02272	0	0	1.98405	4.41571	0	0.300264	1.23473	0	6.88009	5.14832	0.684402	7.99752	11.434	0.414937	0.206071	0	5.83502	0	2.34891	6.44531	0
						3.03	1043.9			22.1786	0	0	3.74409	0	0.581829	0	3.99552	0	1.36913	5.45256	5.94219	0.508935	0.732486	1.79942	0	0	5.8118	0	0	5.42182	2.00985	0	0	0	0.400007	0	0	0	2.25334	0	9.16826	2.02163	10.2538	15.6028	3.36137	1.53442	7.44758	3.75339	2.98648
						3.06	1430.99			22.3804	0	0	0	0	2.77421	1.65561	0	0	7.86528	0	11.8109	0	0	0	0	0	3.31306	0	0	0	0	0	4.20703	0	0.228151	1.0191	4.17134	2.68446	0	9.317	2.62276	8.22211	0	1.90319	12.7087	8.78865	2.24179	3.15989	4.182
						3.09	1108.41			22.5821	2.06682	0	3.14522	0	0	2.67156	0	0	0.245963	4.19603	0	1.00323	0	0.922744	4.08667	0	2.19949	0	5.28404	0	2.37095	2.45441	1.99318	0	0	0	0	1.38145	0	0.589911	0.860512	1.70482	6.13625	4.66966	10.4539	3.20181	3.24867	4.19851	0
						3.12	1624.53			22.7839	0	2.94779	5.04166	8.1161	0.678552	0	0	0.140365	7.04567	0.187083	0	0	0	10.3682	0	0.190844	0	0	0.494808	1.99979	0	0.747823	4.96175	0	5.16285	0	2.75704	0	11.222	0	0	0	8.62021	9.14029	0	19.2911	13.3818	0	14.0398
						3.15	1334.21			22.9856	0	0	0.150821	3.49862	0.00149461	4.48124	0.52446	0	0	0.905104	6.73845	3.53289	0.302394	7.39881	0	1.7597	8.2019	0	2.16178	0	0	0	0	0	0	4.19686	6.32875	0.196902	5.69562	6.58544	4.15615	0	2.60052	1.17284	5.1783	9.15678	2.94875	0	5.92284
						3.18	850.352			23.1874	1.86061	3.38732	0	2.38519	3.87039	0	13.0641	0	0	0	0	0	0	0	0	0	9.39695	2.398	2.10886	9.88875	0	0	0	0	0	12.1291	0	3.13459	1.31666	0	0	2.70052	0.541741	3.62947	0.734497	1.72931	1.21349	4.07133	6.46817
						3.21	1172.93			23.3891	3.68208	3.18446	0	2.77816	3.61247	11.4659	0	0	0	6.38001	0	0.857852	0	0	0	0	10.1303	2.74647	2.16178	0	0	0	3.37684	0	0	0	0	0	0	0	0	2.20267	0	1.96958	0.865841	1.4478	0	0	0
						3.24	850.352			23.5909	0.00477956	1.08821	8.26896	0.911524	0	0	0.274293	5.62397	0	0	0	2.74782	6.35235	0	0	0	0	0	2.42638	0.667548	0	0	0	0	2.06946	3.32359	0	2.51862	1.9255	0	6.5821	0	0	0	3.14247	0	4.83398	9.26442	11.6068
						3.27	818.094			23.7926	0.38282	0.581049	0.550074	0	0	0	0	0	0	6.021	0	0	5.54952	8.69968	0.404274	0	0	0	0	0.824282	7.91645	1.84309	6.54666	0	0	5.8949	0	1.33407	0	0	8.89362	0	9.49296	2.47862	10.2788	3.82979	6.1622	0	2.12654
						3.3	947.124			23.9944	0	0	0	0	0	3.11605	0	1.83474	0	2.25139	0	0	0	0	5.28623	0	0	2.53203	0	0	1.49399	1.94498	1.36425	0	0.449108	6.01619	2.25365	0	3.26026	1.02974	2.59988	0	0	7.52467	2.81411	0	0	0.637537	5.20973
						3.33	785.837			24.1961	3.30404	0	0	1.99221	0	0.544405	0	0	0	1.68296	0	4.72502	1.564	0	0	0	7.90314	0	1.63258	0.745915	0	0	0	0	0	0	0	8.41768	0	0	0	0	0.944546	0	0	0	0.570796	1.82453	0
						3.36	1011.64			24.3979	2.30739	0	0	0	0	0	0	0	0	6.35009	0	0	6.58174	0	0	13.9253	2.28097	4.7569	0	0	0.617025	0.212923	0	5.41948	2.04491	0	0	0	0	0	2.02772	0	0	1.01792	0	0	0	8.2258	0
						3.39	785.837			24.5996	6.84388	0	14.291	1.239	5.03106	0	0	0	0	0	0	0	0	3.3548	0	3.35609	0	0	0	0	2.49991	0	0	0	0.866471	5.43401	2.22968	6.11965	0	2.21032	0	0	3.60753	1.04005	0	0	0	0	0
						3.42	1076.15			24.8014	0	0	0.683158	0	0	0	1.02479	0.325205	2.46194	1.95222	0	0	0	8.02096	0	0	0	7.70552	0	2.88795	13.6683	0.87518	0	0	0	0	0	0	0	0	0	0	4.07747	0	1.34743	0	0	4.13492	0
						3.45	1011.64			25.0031	0	0	0	0	0	0	0	0.0171375	0	8.65374	0	0	0	0	3.36135	0	0	0	0	1.52959	0	0	1.86739	0	0	0	2.03791	0	0	0	0	0	0.989302	0	0	0	0	0	2.98648
						3.48	721.322			25.2049	8.04673	1.52774	11.7291	7.1664	0	0	0	0.602466	2.34052	0	0	0	0	0	3.13817	1.26428	3.06861	8.37567	0	0.458569	0	0	0	2.48711	0.17905	0	0	0.528576	0.286315	0	1.11226	0	1.59351	0	0	0	0	0	0
						3.51	689.064			25.4066	0	7.88413	0	4.77579	4.57969	0	3.08867	0	5.19397	0	0	0	4.05853	0.0460717	0	0	5.26859	2.71967	2.13532	5.26509	7.52955	4.74684	0	1.41854	0	0	1.127	0	0.262898	4.50205	2.53122	0.301789	0	0	3.40516	0	2.62741	0.531556	3.99323
						3.54	1043.9			25.6084	5.95033	5.38215	0	0	7.32016	0	1.02479	0	0	0	0	2.36983	0	7.48365	0	0	0	0	0	0	0.436474	1.00254	0	0	4.81914	0	2.58925	0	3.96277	1.8168	1.70731	0	0	0	0	0	0	0.51036	0.0291345
						3.57	1366.47			25.8101	0	0	0	0	3.61247	0.861892	0	0	0	0	0	6.00439	0	0.526828	0	0.328464	0	1.43299	0	0.484691	0.384888	0	1.81708	0	2.53592	1.45574	6.0411	0	0	0	0	0	0	0	1.96037	1.10133	0	0.51036	0
						3.6	1818.08			26.0119	1.82625	3.92829	5.93998	1.46824	0	7.68785	0	1.34183	0	0	0	3.12582	0	1.09242	0	0	0	0	0	3.22754	0	0.722351	2.67243	0	1.11198	0	0	0	1.62108	0	0	0.233901	0	0	0	0.733203	0	0	3.23817
						3.63	1237.44			26.2136	1.89498	4.94261	1.28204	4.25183	7.93274	1.02063	0.680814	4.02202	0	1.17436	0	0	0	0	7.93644	0	9.09819	11.9944	3.74937	0	0	0	0.508895	10.0665	0	5.07014	0	2.32909	4.71211	0	0	0	3.42851	1.83679	0	0	0	0	0
						3.66	1721.3			26.4153	6.1909	0	3.24503	2.31969	0	0	1.14988	4.45331	7.9867	1.53337	1.93138	0	0	0	0	0	0.48839	1.40619	0	2.78346	0.874955	0	1.0372	0	0	0.75227	1.96599	1.57098	2.01917	0	0	0.188642	4.99497	9.9149	5.48477	7.94413	4.14844	6.23335	1.76998
						3.69	1656.79			26.6171	0	0	0	0	2.4518	1.94135	0	5.13106	0	0	0	0	0	0	0	4.23685	4.86119	3.65787	0	3.77611	0	3.82987	6.32025	0	0	0.873558	12.6092	0.031065	0	0	7.90951	0.980674	2.6229	6.94924	5.59422	0.300115	2.28464	2.67238	13.0121
						3.72	1398.73			26.8188	8.63098	0	3.97699	1.20626	0.549589	0	7.77929	1.58828	9.59556	4.52512	0.161909	0	0	0	0	3.05333	6.89821	1.72786	0.362509	0	2.39674	6.78455	0	0	11.0305	1.48	19.1054	0	4.03302	3.59925	0.837626	9.80618	2.08583	3.45241	3.05491	22.4959	2.45602	4.94038	5.48239
						3.75	1172.93			27.0206	2.44486	0.986776	0.716429	0	0.807515	0	0.55573	1.12618	0	0.785434	0	9.98786	16.3018	0	0	0	1.5748	0	12.7193	1.94754	0	0	0	0	5.1383	0	0	0.552267	0	0	4.36212	0	0	0	0	0	0.206604	0	0
						3.78	1011.64			27.2223	0	6.86981	1.38185	2.09045	1.16216	0	0	0	0	0	0	0	0	1.65802	2.35706	0	0.922954	0	1.5532	0.824282	0.874955	0	0	0.946378	0	0	0	4.62712	2.27675	8.2753	0	0	0	0	3.18625	1.33953	0	0.192416	0
						3.81	1366.47			27.4241	0	0	7.3041	0	0	0	7.3415	7.53399	0	0	0	0	0	0	5.23044	0	0	0	1.57966	6.78018	0	0	3.98061	9.49497	1.23473	0.267116	0	0.789177	0	0	0	0.844897	3.65229	0	1.23798	1.686	4.83398	5.23713	0
						3.84	1334.21			27.6258	5.77849	0	1.91419	1.92671	2.22611	0	6.52846	0	1.24771	0.276836	2.99307	0	0	0	0	3.30104	5.78464	0	0	1.34673	3.48005	0	0	5.12127	0	0	4.24326	0	0	0	2.57699	0	0	0	0	0	0	0	0.0501086
						3.87	1366.47			27.8276	0	0.209133	0	8.44358	0	0	0	0	0	1.68296	0	3.88181	4.23057	0	0	0.30094	5.37723	0	0	6.12713	0.255923	0.0855655	3.17558	0	0	1.48	0	0	1.12932	1.7242	0	7.63375	1.52637	0	1.50067	2.33563	0	0	0
						3.9	1334.21			28.0293	0	0.986776	0	0	0	0	1.43131	5.778	0	0	0	0	0.961868	0	0.34848	5.69562	2.76985	3.49703	0	0	1.57137	0	0.0560626	0	0	7.59294	5.58564	0.267975	0.403399	0	7.20003	1.11645	1.66064	2.61141	2.55142	4.41446	12.8248	4.36808	2.23141
						3.93	947.124			28.2311	0	0	0	0	0	4.10025	0	3.71395	0	0	11.7814	2.39891	4.23057	0	0	14.2005	0	2.12994	0.997545	0	1.41661	5.12891	4.13156	0	10.0976	3.95429	12.3215	0.362739	12.791	9.50219	7.77219	8.78785	10.0972	17.0635	14.3286	7.12126	16.7023	19.693	28.8685
						3.96	1043.9			28.4328	11.1054	0.952965	1.11568	8.44358	0	5.05271	0	0	0.549521	7.78613	1.04665	0.363552	0	0	5.621	3.93409	3.72046	11.1098	5.68094	0	12.456	1.99592	4.65986	1.61734	15.8915	6.62263	5.58564	2.87399	15.3434	6.4234	26.6534	1.34275	10.8804	9.9149	16.9117	20.2655	9.80412	21.9822	17.8151
						3.99	1172.93			28.6346	7.53122	6.09217	6.13961	2.1887	0	0	0	8.36577	0	0	5.17542	0.62524	2.94029	3.779	13.3205	0.576179	0	6.44566	2.32054	11.1165	0	8.56755	2.84853	0.722723	12.2335	10.3098	5.29799	11.2843	21.6191	19.6645	27.8435	9.60251	20.3687	17.7274	18.4878	47.7017	31.6556	19.587	39.754
						4.02	721.322			28.8363	1.3451	0	0	0	0	1.02063	5.59034	1.34183	0	0	10.3069	0	3.82915	4.99503	0	2.08999	5.21427	0.494796	0	0.563058	0	8.46567	12.1064	8.20274	1.8976	0	3.02073	8.46506	0.520484	15.2199	7.56622	13.359	15.9602	10.2911	7.95841	9.80641	14.8385	22.3425	14.5851
						4.05	1656.79			29.0381	6.36273	0	8.66821	0.518547	0	0.607902	0.805897	0	0	0	0	2.7769	0	0	1.63174	2.66799	1.95504	4.2744	1.60612	0.981016	7.96803	11.1402	5.76679	4.67396	8.77181	23.8941	9.7806	21.8268	11.6669	5.59005	21.8244	23.1802	16.6987	5.37788	22.6033	17.8619	15.674	11.9775	22.6182
						4.08	1592.27			29.2398	0.657759	5.28072	0	0	6.83655	0	0	0	7.92599	0	3.78933	1.75922	0	13.3658	3.94718	11.1453	0.678512	0.709241	3.88167	1.81693	0.74599	1.79215	3.1001	4.99702	9.16462	0	4.19532	6.33287	2.13625	7.16416	5.36912	5.68761	8.21741	20.8037	11.5485	16.6059	10.3825	31.3297	16.0533
						4.11	1172.93			29.4416	0	4.33402	0	0	0	0	0	0	7.89564	0	33.3985	0	0.961868	0	0	0	3.47602	4.2744	15.3123	5.44794	3.6606	4.13552	3.47747	11.2842	2.29041	22.7055	8.84573	10.0997	18.4813	2.46496	6.0786	23.2255	13.6776	22.1538	26.85	23.5786	8.19739	20.9648	32.6228
						4.14	1818.08			29.6433	0	0	1.68129	7.42839	8.67428	0	0.274293	0	8.01706	1.20428	0	1.73015	2.13745	0	0	0	1.41184	0	9.04133	0.641426	10.4184	9.81565	8.78567	9.44527	4.25447	10.6979	13.9036	4.20068	25.8108	29.2712	5.73531	25.5337	27.4625	20.4275	28.2073	16.5626	21.4582	28.7226	30.4205
						4.17	1463.24			29.8451	0	0	6.13961	3.43312	0	11.2754	0	0	0	1.50345	0	0	0	0	0.878522	0.273416	0	5.18579	4.30502	4.53366	7.349	7.77794	0	3.65509	1.16108	2.93546	15.5097	4.43759	10.5195	13.3217	10.7016	18.5638	14.998	25.4514	21.859	23.1239	10.5111	20.0533	23.0167
						4.2	818.094			30.0468	1.55131	15.6944	0	8.83655	0.517348	0	0	8.21174	0	0	0	0	0	0	2.83131	7.62229	20.261	1.19174	3.56415	0	4.15067	11.0383	7.02465	10.5387	17.831	13.7787	3.93163	0	17.7788	13.6458	7.22292	19.6953	19.6078	11.0436	17.1087	19.2044	19.5944	20.7104	18.2766
						4.23	1043.9			30.2486	3.23531	0	0.0177372	5.529	0	0	0	0.109558	0	7.42712	0	0	0	0	1.9944	0	4.61675	9.9572	3.11433	3.12305	7.01369	4.72137	0	10.5884	2.29041	0.606724	13.2804	6.85407	0.801487	9.57164	18.5288	25.2395	11.4622	20.6046	22.8878	14.0723	21.6296	26.3062	23.9815
						4.26	979.382			30.4503	0.0391469	15.3901	0	0	1.67802	0	3.02613	5.22348	0	0.905104	0	0	0	0	0	1.26428	0.135307	5.6951	3.77583	4.16795	2.37095	5.02702	10.7983	1.59249	7.20056	11.2316	15.8693	17.1597	7.75631	15.4514	1.27247	5.84602	17.9295	27.9745	26.8938	8.59376	20.1086	12.6558	23.5411
						4.29	1108.41			30.6521	0	0	2.44652	1.37	3.22558	2.22708	0	0	0	0	2.66866	15.9776	0	0	0	0	0	0.816464	0	0.0406108	1.26185	5.20532	5.03722	9.51982	2.26586	10.8677	9.49295	3.34781	10.4961	13.7616	17.3616	6.9096	19.5855	24.1899	13.453	17.2555	28.5064	28.9134	17.7312
						4.32	1140.67			30.8538	4.26633	2.57587	0	0	0	0	3.83917	0	0	1.20428	2.81612	10.1042	0	5.47579	2.97079	0.273416	1.90072	3.25578	0	25.6144	2.39674	0.238394	0.760469	0	11.5706	8.63602	4.07546	10.8342	12.8378	20.2432	10.4041	2.88155	14.1476	27.2441	30.6809	22.6691	30.5202	41.8219	22.8489
						4.35	1076.15			31.0555	0	0	0	0	0.904238	1.65561	0	0	0	0	0	3.70735	0.0156656	0	2.32916	0	6.97969	0	3.29955	4.89937	13.7457	5.51098	10.4461	8.15304	0	5.84639	4.21929	7.54111	4.85262	8.43735	8.02394	22.7955	2.73479	8.49847	16.1017	27.4548	14.4529	12.3803	7.72661
						4.38	1205.18			31.2573	7.01571	0	0	0	0	6.51315	2.8385	2.66652	3.52439	5.66199	1.16461	0	0	0	1.49225	0.383511	0	0	3.37893	7.40712	0.410681	6.1223	3.90514	0.896677	4.69639	0	9.39706	4.24806	9.48917	7.27991	15.1416	6.70594	29.6556	5.93118	34.1177	22.6475	23.6862	39.8718	45.0395
						4.41	753.579			31.459	0	11.3666	0	0	4.54745	5.75118	0.680814	0	2.64407	2.96941	0	0	0	4.40115	0.906419	1.73218	3.58466	0	8.85612	1.16387	3.97012	0	3.1001	0.0517583	9.9748	10.795	15.5577	5.93012	7.14747	12.0486	3.95017	5.41606	27.3283	7.90091	18.1376	18.5115	17.2807	14.3939	15.7387
						4.44	1108.41			31.6608	0	1.02059	0.383719	3.53137	6.51414	0	0.868439	0	1.06557	5.18331	2.90459	5.27748	0	0	5.76048	5.77819	6.32784	8.67053	18.2229	1.60795	0	0	0.257322	0.971229	10.7113	15.0158	7.52731	6.42764	22.4621	23.0211	15.8968	15.1241	13.5881	18.4356	14.5694	28.9273	25.6357	15.1994	20.9403
						4.47	1301.96			31.8625	0	21.4083	2.54634	2.90915	0	0	2.93231	0	0	3.6276	0	0	0	0	0	1.95237	0.868633	12.8254	3.53769	0	4.97604	4.77231	1.91771	19.6588	4.49998	0.0730542	9.9484	12.1372	5.85954	12.6736	6.94828	9.78355	18.3099	9.33947	16.4958	16.411	6.4407	8.48016	8.73337
						4.5	1076.15			32.0643	0	2.40682	0	6.51144	0	0	0	0.540853	0	0	2.90459	0	0	0	0.683243	9.46639	0.597031	0	3.14079	3.04468	3.86694	2.07234	4.60955	1.81615	15.2041	4.80331	13.9995	13.0137	17.1465	18.646	34.2059	21.5735	11.4175	20.2062	22.2092	29.1005	22.8507	33.3222	28.0924
						4.53	753.579			32.266	9.18085	0	0.41699	0	0	2.35408	0.837168	9.44401	1.52091	0	0	0	0	0	0	0.576179	0	0	3.14079	2.67897	1.21026	0	0	2.16406	2.90418	0	3.14058	11.4738	18.2237	4.06223	18.6661	16.3461	18.3994	10.1362	27.4411	23.0806	7.94031	9.90031	27.0437
						4.56	1301.96			32.4678	2.68543	0	1.64802	0	0	0.798394	0	1.6807	0	0	6.64998	0	0.990541	14.2142	3.64032	0.906465	7.90314	4.32801	4.14626	3.74999	1.02971	11.4458	6.52151	2.53681	8.2317	8.73305	23.0367	6.23811	15.2029	2.88164	12.9674	21.7093	21.8456	12.0174	26.6968	14.1373	12.6962	19.799	37.0274
						4.59	1076.15			32.6695	0	3.55638	3.94372	2.67992	4.54745	0	2.088	0	5.55824	5.36281	5.11643	0.363552	0	0	5.64889	0	2.68837	3.97953	4.99298	4.63815	0	8.16001	3.45231	0.300264	7.12691	18.4604	12.753	8.29922	11.9245	16.4931	12.9216	24.9227	23.7925	17.993	25.6242	14.0507	19.3588	32.6439	17.144
						4.62	1172.93			32.8713	4.98804	0	0.483532	0.649539	0	0	0	1.00295	6.37784	5.24314	0	0	0	0	1.43646	0.603702	0.624191	1.59383	3.45831	0	3.27371	5.91852	5.94289	2.98412	5.2365	1.96516	2.5413	9.08103	7.28798	7.34935	2.30235	20.5552	8.64259	24.7211	17.459	17.3855	6.31216	18.5272	17.6683
						4.65	1301.96			33.073	2.30739	2.94779	0.649887	12.7991	3.41902	3.46528	0	1.71151	1.7334	3.41817	2.37375	0	7.29856	0	0.655347	0	1.08592	1.88869	0	3.14917	2.83522	2.83648	0.760469	2.33801	3.76346	2.91121	7.4554	0.339048	4.24378	2.27977	10.1981	8.15423	19.3169	20.4939	26.1933	6.03854	13.6174	26.7089	9.15285
						4.68	1140.67			33.2748	0	0	0	3.23664	1.42009	3.71927	1.21242	6.91785	0	0.905104	0	0	0	0	0	8.64067	0	0	0	0	2.9384	0	0	1.64219	0	0	0	0	3.42418	0	0	0	0	0	0	0	0	0	0
						4.71	1753.56			33.4765	0	0	0	3.46587	0.936479	0	3.37011	1.95796	0	0	1.34156	1.17769	0.818504	0	0	3.63133	0	10.4933	3.74937	0	0	0	0	0	0.768268	0	0	0.267975	0.239481	0	0	0	0	1.61548	1.91659	2.48721	0	0.0228456	0
						4.74	656.807			33.6783	0	2.3392	0	2.77816	0	0	2.86977	4.8538	6.07429	0	0	0.305399	4.57464	14.497	0.906419	8.61315	1.76492	0	0	6.54508	0.539646	0	0	0	0.424557	0	0.695522	1.80789	0	0	1.22669	0	0	0	0	1.36118	0	1.12505	0
						4.77	1108.41			33.88	0	0	5.87344	0	0	4.79872	0	1.34183	0	0	0	0	0	1.48834	5.42572	0	0	0	0	2.39163	0	2.88742	0.232164	0	5.40836	0.461177	0	0	0	1.6779	0	0	0	0	0	0	0	0	6.3633
						4.8	914.867			34.0818	0	4.53688	0	3.92434	0	0	2.99486	0	0	0	0	5.56824	3.141	0	1.68753	1.40189	0	1.19174	8.77674	0	0	6.35154	0	0	0	4.77905	0.383896	0	1.6445	1.33067	7.0856	0.844897	0	0	1.10664	0	0	0	0
						4.83	947.124			34.2835	0	0	0	1.20626	0	5.49719	0.55573	0	0	0.276836	0	0	1.59267	0	0	0	0	9.74276	0.0185306	0	0	0	0	5.99104	0.940123	2.93546	0	1.16823	0.0755622	1.53901	0	0	0	4.44835	0	0	0	0	0
						4.86	1269.7			34.4853	5.50355	5.72025	0	1.56648	0	0	1.93165	0	0	0	0.309365	4.49241	0	0	0	0	0	0	0	1.73857	0	0	0	0	2.92873	0	9.66075	0	0.16923	0	0	0.844897	0	1.54908	0	0	0.0352203	1.08266	0
						4.89	1366.47			34.687	0	0	0	0	0	2.63982	5.93431	5.65478	3.22084	0.905104	0	0.538011	1.96542	8.64312	0	5.42038	6.16488	0	0	2.88795	0	0	0	6.2147	0	1.04336	5.03431	0.670722	1.19957	0	0.791853	2.02163	0.89979	3.54094	4.21511	1.77262	0.613642	4.32569	0
						4.92	1140.67			34.8888	2.78853	0	2.94559	0	2.48404	1.24288	0	0	8.71525	1.56329	0	3.7655	0.101684	0	1.49225	0	0	6.98177	0	5.05611	5.69825	0	0	0	7.10236	0	0.26404	0	0	0	0.471444	1.47852	0	3.43028	0	0	5.71232	0	2.79771
						4.95	1140.67			35.0905	2.7198	7.10649	3.37811	2.87641	1.06544	5.71943	0	0	0	7.93572	5.26389	0	1.27727	0	0.683243	0	0.189627	6.39205	0	2.10428	0	3.26949	4.13156	0	0.620963	1.45574	1.58246	0	0	0	0.99783	5.23502	1.63826	4.86885	3.62406	0	0	0.976678	3.23817
						4.98	1269.7			35.2922	3.40714	5.24691	0	0	8.28739	0	0	0	0	0	0.840207	0.392629	0	7.823	0	2.14504	0	0.0659047	0	11.2732	0	1.05348	0	0	0	10.1885	0	0	0.801487	0	0	0	2.55576	0	0	0	0	0	2.62992
						5.01	689.064			35.494	0	0	0	0	0	0.131673	7.71675	0	0.48881	0	0	0	5.69288	0.24403	1.52015	0	5.32291	2.47842	0	0	0	0	0	0	0	0	0.144184	3.41888	0	0	1.75308	0.618602	5.19637	0	6.53552	0	5.73374	0	0
						5.04	1366.47			35.6957	0	0	0	0	0.130458	2.25883	3.40138	0	0	0	0	0	0	0	0.125305	0	0	3.55064	0	0.824282	0	0	2.19444	0	0	10.5766	0	0	1.41033	0	0	0	3.98796	0	0	1.72931	6.22647	5.02516	0.00816044
						5.07	1334.21			35.8975	0	5.41596	2.08054	0	0	0.925389	2.58833	3.77556	0	1.89238	0	0	8.53149	1.06414	1.0738	0.053225	0	0	0	0	0	0	0	0	0	0.388404	0	0	0	0	0.402785	1.29749	0	0	0	3.26677	0	0.404378	0.259849
						5.1	1011.64			36.0992	0	0	0	2.41793	0	2.83031	10.3122	0.633273	0	0	2.10833	0	4.77535	2.95889	1.21328	0	0	0.307156	0	1.92142	0	0	0	4.57456	4.49998	3.88151	0	2.58969	0	0	0	2.54211	0	1.15071	0.0121051	0	0	4.17731	2.77674
						5.13	1140.67			36.301	0	3.15065	0	2.54893	0.871997	0	0	2.17361	0	0	7.71166	0	0	0	0	2.53037	0	0.762852	5.65448	0	6.93631	0.442166	0	5.24553	0	0.922074	0	0	0	0.659357	0	0.120753	0	0	2.09172	0	0	0	0
						5.16	1560.02			36.5027	2.6167	0.141512	0	1.07526	0	9.71976	7.02879	0	0	0	0	1.41031	0	0	0	0	0	0	0	0	0	3.75345	0	6.28925	0	2.40179	5.7055	0.931323	0	0	0	0	0	0	0.428027	0.0402615	3.20583	0	0.658356
						5.19	1398.73			36.7045	16.3293	15.2886	0	1.63198	2.74196	0	0	0	0	0	1.78393	1.03231	0	0	2.49654	0	0	0	0	0	8.63865	0	1.3894	1.26944	0	5.62807	0	0.38643	0	0	0	0	0	3.87292	1.21609	0	0	2.94793	1.22466
						5.22	1301.96			36.9062	0	0	0	0	0	15.498	0.055397	1.52667	0.124539	0	0	8.44681	0	0.300589	3.91929	4.81485	1.68344	0	0	5.31733	0.565439	0	0.383108	1.51794	0	0	0	1.07347	1.45716	7.25676	0	0	1.75016	0	0	1.88089	1.68479	2.65118	5.3146
						5.25	1076.15			37.108	0	0	0	3.7606	0	0	1.08733	0	0	0	0	0	0	0	0	0	0	4.19398	0.971085	0	0	0	2.3957	5.99104	0	5.02163	0	0	0	0	0.517217	9.87407	0	0	0	0	5.28386	1.4218	1.62316
						5.28	1172.93			37.3097	0	3.35351	0	0	0	1.97309	1.99419	0	1.36913	0	4.02526	8.06882	0.187702	0	0	0	0	0	20.0751	0	0.720197	1.63932	0	3.33203	0	0	0	2.28171	3.79885	0	0	0	0	0	0	1.36118	0.0352203	0.00164938	0
						5.31	721.322			37.5115	0	0	0	0	4.45073	2.79856	0	0	0	1.65304	0	0	4.0872	0	4.58881	0	3.74762	0	5.5751	0	0	0.365751	0	8.82401	0	0.970589	0	0	0.871738	0	2.37101	0	3.24948	0	0.18723	0	0.24945	0	0
						5.34	1011.64			37.7132	11.6209	0	0	4.74305	4.1928	6.22741	0	0	0	0	0	0	1.10523	6.80493	0.26479	2.47533	0	3.84551	0	0.79816	4.97604	0	5.76679	4.12725	0	4.41518	0	0	5.13362	2.51126	3.83574	0.754379	0	8.36568	0	0	4.12702	0.489163	0
						5.37	1172.93			37.915	2.37612	0.141512	6.00652	5.13602	0	0	2.27563	9.07433	0	3.77718	0	3.93996	19.6852	0	0	2.97076	0	0.602018	0	0	0	0	1.89255	0.0766088	0.0808468	0	0	0	0	0	0	0.0754941	4.05509	0	0	0	0	1.57017	1.4344
						5.4	1076.15			38.1167	2.16992	0	3.77736	0	0	0.925389	0	0	11.8723	0	3.52391	0	0	5.78686	0	0	0	0.548407	0	0	1.98405	0	0	0.0517583	1.8976	0	3.59604	3.98746	2.58117	1.16863	0	1.86322	0	0	0	0	0	1.4218	0
						5.43	979.382			38.3185	6.63767	0	0.916055	2.35244	8.09394	0.258667	0	0	0	3.26859	0	3.21305	0	0	3.7798	2.4478	0	1.99591	0	0	0	0	0	0	0	0	1.70231	0	0	4.4789	0.425671	0	0	0.641676	2.5952	9.5249	0	0	1.18271
						5.46	1237.44			38.5202	4.7131	0	0	0	0	0	0	1.24941	0	0	6.32557	2.80598	0	0	0	0.245892	0	0	0	0	0	0	0.936571	0	0	4.26964	0	4.03484	0.637569	0.497315	0	0	1.45924	3.56307	0	0	0	0	0
						5.49	1398.73			38.722	0	1.66299	2.91232	0	0	0	0	0	7.01532	0	3.43543	0.886929	0	0	0	0	0	0	4.49024	9.91487	7.63272	0	7.60327	8.12819	0	0	0	0	0	0	0	6.93223	0	0	0.887731	0	2.56314	1.06146	2.79771
						5.52	1269.7			38.9237	14.3703	0	0	0	7.70705	0.576154	0	0	0	0	1.34156	0	0	0.441988	2.44075	0	0	0	0	0	0	0	2.67243	0	0	0.267116	0	2.87399	0.0755622	0	0	1.52378	6.74046	0	0	0	0	0	0
						5.55	1398.73			39.1255	0	0	1.11568	0	9.19013	0	4.18315	8.05771	0	2.04197	2.66866	0	3.57109	0	0	1.31932	0	0.307156	0	0	0	0	0	2.66107	0	0	0	0	4.64186	0.844547	0.0823757	0	0	2.43435	0	0	0.120912	0	5.16778
						5.58	1011.64			39.3272	3.06347	0	1.88092	0	0	2.67156	3.74536	0	0	0	0	0	1.47798	2.59125	2.16178	0.906465	5.18711	0	0	1.00714	5.41453	0	2.42086	0	0	0	0	0	0.77807	4.27057	0.036603	5.34817	0	0	0	0	0	0	0
						5.61	1108.41			39.5289	0	0.175322	0	1.10801	0	2.76681	0	1.83474	0	0	6.9154	1.23585	0	0	0	0	2.118	0	0	0.954894	2.98998	0	0	3.87874	0	1.91664	0	0	0	0	0	8.53893	6.40479	0	0	0	0.0352203	0	0
						5.64	785.837			39.7307	0	0	0	0.747783	2.09715	0	1.24369	0	0	0.905104	3.11103	0	0	0	0	0.686274	2.33529	0	1.20922	0	0	3.06572	0	8.4761	0	0	1.98997	0	0	7.00212	3.51533	0	0	0	4.28078	0	3.31294	0.722322	0
						5.67	947.124			39.9324	14.5078	0.851533	0	0	6.03053	0	3.74536	0	0	0	0	0.101864	8.13007	5.36267	0	0	1.52048	1.27216	7.69188	0	0	1.74121	0	0	0	0	11.1709	4.48497	0	4.94188	0	0	4.59217	0	0.668825	0.0835703	0	0	0
						5.7	1043.9			40.1342	0	0	0	0.191066	0	0	0	2.29684	6.37784	0	5.47033	2.22445	2.88295	2.93061	0	1.84228	0	1.86189	2.42638	0.484691	0	0	0.634682	0	1.35749	11.0375	3.57206	1.0024	0	1.05289	0	0	4.59217	0	0	0	0	11.3628	4.07713
						5.73	1269.7			40.3359	0	0	0.949326	4.05534	0	0.0999241	0	0	1.06557	5.78166	4.37915	0	0.302394	1.06414	0	7.84248	4.1007	0	3.85521	1.47734	4.4086	0	8.7102	0	0	3.25081	21.7902	0	6.86647	5.26596	1.68442	2.36107	2.26485	8.05583	0.625043	1.75096	11.8179	13.8004	7.16031
						5.76	818.094			40.5377	0	4.57069	0	0	0	0	0	0	0	0	3.02256	3.7655	2.79693	0	0	2.61294	0	0	0	0	0	4.36477	2.16928	0	7.86343	0	3.33235	4.50866	0	14.757	2.32524	4.03566	13.0511	1.52695	20.7207	9.80641	2.77737	7.97145	18.9687
						5.79	947.124			40.7394	3.81955	0	14.1247	15.5172	0	0	1.77529	0.972148	0	1.80263	4.34966	2.34075	0	3.4962	0.822728	0	4.01922	2.29078	4.43732	0	0	4.31382	0	7.35782	0	4.75479	0	16.4015	8.55249	9.03921	0	0.27916	9.78387	3.49668	10.7166	7.51104	14.3458	8.247	16.8084
						5.82	1398.73			40.9412	2.44486	0	1.28204	0	0	0	0.368105	0	1.18699	6.61935	0	0	2.10878	0.385429	3.16607	0.493607	0	0	2.2147	0	0	0.365751	0	1.07063	4.79459	11.7895	5.15416	0.00737402	1.08249	2.92794	4.13326	2.83629	9.26918	7.4804	1.93848	14.592	10.0183	11.702	3.78349
						5.85	1269.7			41.1429	0	0	15.6884	0	2.41956	1.7826	0	0	0	1.9223	11.752	0	7.12652	1.65802	0	4.59466	0	0	14.7567	7.77284	0	0	11.402	0	2.46227	0	0.168156	2.96875	0.707819	0	0	4.66928	9.02302	0.33183	1.93848	13.5959	24.8217	6.82685	6.32135
						5.88	1205.18			41.3447	0.726493	0	4.24316	11.7839	0.678552	0	3.33884	0	0	4.91405	1.548	4.14349	0	2.90233	2.66392	0	0	0	9.86159	7.06753	0	0	0	7.03477	0	0	0.815378	0.599649	3.75202	4.13167	0	12.137	1.01168	13.4339	12.446	0.841476	22.5722	11.4688	14.8788
						5.91	1140.67			41.5464	1.3451	2.06871	0	2.64717	0	4.03676	0.368105	0	1.52091	0	0	0.160017	0	0.441988	1.63174	13.8427	0	4.94454	0	0.354079	0	0	0	1.8907	0	0	0	0	5.1102	5.03448	8.34435	0.844897	7.92649	1.10644	2.61709	5.30229	5.62663	15.0086	4.87414
						5.94	1140.67			41.7482	0	4.02973	0	0	0	0	0	2.48168	2.15838	5.60215	0	13.2444	0	0	0	0	1.62912	0	0.256669	0	1.85509	5.23079	0.534053	5.79224	6.8814	2.18347	3.06867	0	19.8863	12.1643	0	3.46992	0	9.22882	4.14944	5.3456	9.84696	9.56117	13.0121
						5.97	1076.15			41.9499	0	0	0	2.31969	0	0	0	0	0	0	0.92868	0	0	0	0	0	5.73032	0	12.3224	2.83571	2.80943	0	14.5216	2.0895	0	11.741	0	0.670722	19.4882	2.78904	4.95717	10.9829	10.4105	7.14843	1.12853	20.2872	15.8026	29.2101	16.0953
						6	914.867			42.1517	0	5.78787	0	0	0	12.7041	0	0	0	0.905104	0	0	1.16258	5.44751	6.40211	0.796369	0.271108	0	0	6.17937	2.49991	0	2.67243	9.27132	0	5.21569	0.815378	8.86781	0	6.88638	0	0	13.5658	3.14257	7.71761	1.66434	12.7391	7.03881	9.1948
						6.03	1011.64			42.3534	1.10453	0	0.583345	7.85411	0	0	0	4.97703	0	1.32395	5.32287	1.75922	0	8.55828	0	0	1.14024	0	0	0	0	4.69589	0	0.548769	2.75688	6.06471	0	0	0.286315	4.68724	0	0	6.06912	6.55087	12.8181	13.3361	3.86994	22.067	11.481
						6.06	1140.67			42.5552	4.47253	0	0	7.06816	0	0.576154	0	0	9.20094	0	0	0	0	2.11049	0	0	0	1.64744	0.627107	1.76469	0	0	12.1064	6.81111	0	0.533951	2.99676	0	0.684402	2.00199	0	8.26737	3.04808	8.4542	0	12.5782	13.7245	3.22348	10.5371
						6.09	979.382			42.7569	4.09449	3.79305	0	0	2.54852	1.8461	0	0	0	4.43537	0	1.93368	5.20544	1.57318	0	4.09923	1.60196	0	4.33148	0	3.76377	3.72798	4.03093	1.29429	0.670065	0	0	0.741795	0	0	2.94317	5.66498	25.0904	5.42215	0	0	5.32671	16.2804	16.8084
						6.12	1140.67			42.9587	4.09449	0	4.97512	3.8261	0	9.46577	0	0	6.4082	0	2.31477	7.08022	0	0	1.85491	0	0	0.173127	0	1.79081	0	0	6.14415	7.03477	7.76523	0	0	11.2369	3.51785	0	17.9108	11.956	0	6.30742	1.06286	8.16067	2.94875	13.8428	14.0188
						6.15	979.382			43.1604	0.417187	9.23655	0.616616	0	0	0	0	0	0	0	0.899189	5.13209	0	9.94399	3.50083	0	0	0	0	2.15652	6.93631	0	2.44601	0	3.07604	8.27216	0	5.59845	0.0989792	3.13628	3.67553	9.80618	0.452229	11.6854	6.03203	15.6315	2.11325	26.3698	9.88694
						6.18	1011.64			43.3622	8.42477	0	0	0	0	0	0	0	1.49055	1.05469	2.16731	0	3.97251	0	0	4.09923	0	6.15079	1.2886	2.41775	0	0	4.40829	0	5.40836	0	2.13379	6.21442	6.42155	2.34922	0	2.31581	0	16.6651	2.52953	6.73148	14.5172	11.9775	16.8503
						6.21	1269.7			43.5639	0	0	13.5591	6.47869	0	2.51282	0	0	0.579877	3.32842	4.29068	0.189093	0	0	1.43646	1.84228	5.92044	0	0	5.70917	0	8.13454	0	0	6.95506	4.22112	0	5.36154	0.754653	0.566762	5.04872	3.24362	6.62857	11.2871	8.11165	12.8597	4.98394	2.39683	6.46817
						6.24	1301.96			43.7657	0.314085	0	0	9.09854	13.7038	0	0	0	0	0.845269	2.78663	0	0.789831	0.0460717	4.81199	0.135797	4.2365	0	0.653567	6.07488	4.15067	9.61188	9.16303	0	0.52276	1.26168	0	7.5648	3.11976	1.74735	3.4009	2.11215	1.92918	0	4.25889	10.4127	7.46901	14.8602	14.6271
						6.27	1043.9			43.9674	0	6.90362	0	6.57694	9.28685	1.05238	6.65354	4.05282	0	6.82877	0	0	1.10523	4.59911	0	2.39275	0	0.253544	0	7.64222	15.2932	4.64495	1.01204	1.39369	9.65564	10.989	4.36311	7.92017	7.47531	14.7801	8.73342	13.9474	18.7127	3.74013	4.45591	10.3911	18.7589	34.3608	30.2947
						6.3	1205.18			44.1691	0	0	0	0.354807	0	3.90976	0	0	2.0066	0	0	1.43938	1.79338	1.60146	0	0	0.54271	0.762852	0	0	0	0	5.23848	0	0	8.75731	0	0	0.0521453	1.95569	4.95717	0	1.10119	0.663808	11.0231	15.9779	0	8.28939	8.73337
						6.33	1269.7			44.3709	0	0	1.21549	0	0	0	0	2.63571	0	0	0	6.78945	0	0	0	0	6.38216	0	0	6.17937	0	0.416694	8.43347	0	0	0.703755	6.40067	1.97373	14.5238	0	9.9464	5.18976	11.686	9.27308	5.96636	9.82807	8.26166	14.4151	19.9755
						6.36	1334.21			44.5726	1.86061	0	0	0	6.4819	1.87785	0.743355	0	7.04567	0	0	0	0	0	0	4.48457	0	0	0.336049	3.8806	1.62295	5.07797	4.23219	6.18985	6.70955	10.3341	7.59923	6.68824	4.26719	20.6599	6.14726	11.3902	9.17966	4.78032	6.66686	9.33001	15.3313	15.5809	12.4038
						6.39	1043.9			44.7744	0	1.59537	0	0	2.74196	5.3702	1.02479	0	0	0	0	0	3.51375	0	0	4.75981	7.00685	0	1.07692	0.118978	0.978127	0.263865	3.80451	3.63024	2.24131	0.194343	12.3935	14.293	5.36779	2.51126	0	3.9904	1.54875	1.41629	0	0	3.35579	10.9177	7.07642
						6.42	689.064		BREAK	45.0772	8.51395	0	6.93282	0	0	6.80378	4.16606	4.73452	0	0	0	3.76685	0	12.3277	0	0	0	0	0	0	1.77267	3.27723	0	0	2.98723	0	0	0	8.88112	3.63497	0	1.72369	0	0	0.09517	0	0	0	1.6767
						6.45	1011.64			45.279	0	0	0	3.74042	0.854039	1.31126	6.01104	0	0	0	0	0	0	0	1.71902	1.23667	0	5.03799	0	6.81359	7.88562	0	0	0	0.237542	0	1.85424	0	3.58889	0	0	0	3.31691	0.169913	6.3559	1.86908	0	0	0
						6.48	1011.64			45.4807	0	1.24943	0	0	4.78742	0	7.51204	1.28416	5.52896	0	17.9197	0.859199	0	0	2.44434	0	0	7.10203	0	0	0	1.57065	3.7629	2.18544	0	10.6946	0	4.64432	4.54899	2.03771	2.64029	2.92306	0	8.15949	4.82355	12.9995	0	4.18483	5.70372
						6.51	1463.24			45.6825	5.14596	0	11.3911	2.62699	5.65792	0	0	0.791253	7.68423	18.3267	3.38056	3.65054	0	1.41173	0	0.328383	1.42639	7.74537	0	0	0.586196	0	2.10251	0	3.6501	0.0454187	0.583767	6.16054	1.62187	7.75546	2.9607	1.52003	2.57843	3.40116	9.59571	6.41651	6.12877	8.59366	1.04748
						6.54	1398.73			45.8842	0	0	0	0	0	0.866783	0	2.23917	0	0	0	0.655664	0	0	1.77482	0	0	10.2383	0.94486	4.46257	8.55624	6.18098	0	0	0.0656863	1.47662	10.6277	3.34131	19.5358	3.98221	0	3.69246	0	2.51588	0	6.50313	4.3935	0.602665	12.3735
						6.57	1043.9			46.086	4.59608	0	0	2.365	0	0.866783	1.28915	2.67047	0	0	1.81753	0	0	10.3481	2.44434	0	0	0.668669	9.91474	5.63808	0	0	0	2.78185	0	0	2.14189	0.522084	0.0763541	0	9.94104	0.931661	0	2.00685	1.25537	5.96177	3.00101	12.1334	11.2828
						6.6	689.064			46.2877	0	7.94392	0	6.98248	0.789557	0	0	0	0	0.705289	0	1.73149	3.1746	0	3.14177	0.823813	7.07573	5.11841	0.600882	0	0	0	0	0.89321	0	0.506315	0	0.545775	0.380774	0	4.42543	5.27653	6.40508	0.346967	2.52503	1.39268	10.4348	22.3076	1.36209
						6.63	947.124			46.4895	0	0	13.4872	0	0	4.51788	0	0	0	4.08597	2.14193	0	0	0	4.6482	0.0806684	0	1.63367	2.92935	0	0	0.271605	0	18.4874	0	8.77819	0	4.83385	0	0	0	1.85947	0.922459	3.37902	1.82453	0.634774	1.28717	0	0.061695
						6.66	1172.93			46.6912	0	0	0	0	0	2.07323	0	0	0.489892	2.88927	0.814826	2.22579	0	0.0543032	17.1739	0.245812	10.2535	0	1.95033	3.18258	7.18921	3.43006	0.316341	7.0313	3.77285	0	0	6.08947	8.55328	6.06559	0	0.275406	11.7534	18.0967	1.97777	0	0.537361	3.10382	3.52241
						6.69	850.352			46.893	0	0	0	0	0	3.15269	0.0695832	0.113504	0	0.944629	0	0	4.72293	0	0	0.878861	1.23627	2.86673	4.88738	0	0	2.79328	2.60566	0	0	3.87814	7.94292	2.79642	0	0	9.68929	0	0	13.0064	3.37877	5.18221	17.0117	0	5.05352
						6.72	850.352			47.0947	4.90539	0	0	0	0	0	0	0	0.0952657	1.36347	2.14193	4.02853	2.14238	8.79275	11.6503	0	0	3.42965	0	0.700951	0	4.65269	4.81951	3.22916	7.33271	0	4.37121	0	6.70334	6.9221	0.878041	3.94139	4.95051	3.2905	7.31909	1.50095	9.85637	2.78588	7.52846
						6.75	753.579			47.2965	0	0	0	4.10065	0.402667	0	1.6644	3.07095	0	0	0	0	0.594046	0	0	0	0	0	0	5.194	4.14563	0	1.47358	12.8463	0	0	11.5626	6.63436	3.19081	0	3.28111	7.94681	0	0	5.89619	0	0	2.29837	10.4648
						6.78	1398.73			47.4982	0	9.39778	0	0	0	0	2.91523	2.14675	0	0.795042	0	1.64426	0.33599	0	6.54519	1.1541	0	2.43784	0	4.33196	0	0	1.77547	0	8.04468	0	5.01844	0	0.825696	0	0	0	0	4.83972	9.63949	4.1861	0	13.4476	8.61911
						6.81	1398.73			47.6999	4.66481	0	8.36348	2.16851	0	1.21602	0	0	0	0	0	6.41281	0	2.00561	1.60744	4.62211	0	4.36785	5.31073	0	0	0.984805	1.07106	0	9.00216	4.16923	8.27852	3.98097	0.849113	5.90355	8.47631	0.795884	0.877703	6.6324	1.78075	3.6664	3.38662	0.581469	0
						6.84	979.382			47.9017	0	12.035	1.40983	0	0	4.80362	7.32442	0.0826976	0.186333	3.15853	16.3567	0	9.56863	0	0	0	0	8.89801	1.02424	0	4.53253	0	0	0	0.802209	2.37416	15.6856	0	0	0.0932108	1.49597	3.96401	0.653923	4.86186	4.62653	3.51481	4.90766	0	1.80254
						6.87	1076.15			48.1034	0	5.67861	0	0	4.8519	0	0	0	0	0	0	3.97038	0	0	4.75979	0	0	0	0	2.79074	0.483024	6.69041	0	0	0	0	13.0248	11.0646	0	5.41743	3.41843	0	0	0	1.25537	8.71188	1.88701	6.38925	13.7368
						6.9	882.609			48.3052	0.987512	4.49524	0	1.97203	0	0	10.1388	0	4.98256	0	0	0	0	0.874416	0	0	0	0	3.90836	2.92135	0	0	0	2.18544	0	0	0	0	4.26798	7.45452	6.16479	5.68386	10.7912	11.767	6.02754	5.6586	14.0124	0	3.69021
						6.93	818.094			48.5069	0	0	0.478242	0	0	3.43842	0	0	0.0952657	0	9.16084	0	0	0.39366	0.407869	0	0	3.1616	0.94486	0	3.1397	1.67253	12.4925	0.42105	11.5309	0.651861	3.48428	2.89118	1.78579	0.602484	3.9677	5.66123	6.47221	0	5.04246	1.89073	4.17927	2.7011	7.67528
						6.96	1527.76			48.7087	0	8.11297	9.66105	0	0	0	0	2.73208	0	0.824959	0	0	4.55089	0	3.92288	0	0	0	0	0	9.84589	20.2667	0.341498	2.11089	0	0	1.23099	1.25651	2.37121	10.2555	1.54175	5.36704	0	1.09945	0.204623	0.374921	6.49296	10.1198	6.27002
						6.99	656.807			48.9104	0	4.15714	0	0	0	0	0	0	0	0	0	0.917352	2.83052	0	3.30915	0.410955	0.611587	0.320195	0	0	7.36976	0	1.57421	2.8067	0.605803	0	0	0	0	9.93144	8.22456	1.29373	8.12819	1.69701	5.08624	0.353267	0	5.09627	6.24904
						7.02	1237.44			49.1122	2.67151	0.843705	0	0	0	0	1.72694	2.08514	0	6.21011	2.84972	0.364899	0	0	0	0	0	0.507835	6.44851	4.17523	0.147715	0	9.04595	5.71422	4.31297	2.30139	5.35403	2.77273	0	3.63497	4.60852	2.19891	0	2.64867	0.0732793	1.21944	12.0844	0	7.15093
						7.05	1366.47			49.3139	0	5.88148	0	8.88186	0	2.8352	6.19867	4.54968	13.0876	1.69257	11.0483	15.5137	0	8.62307	0	0	0	0	0	4.69767	1.87585	0	1.02075	4.64564	0	1.50088	5.56977	0	7.31218	8.98234	5.06624	0	6.27081	1.36503	0	3.27662	4.37208	12.9601	0.29241
						7.08	1334.21			49.5157	0	0	6.86628	0	3.40106	0	0	0	12.6929	0	0	3.47608	0	0	4.31344	0	6.99425	0.400612	0	7.75399	0	6.51211	3.78806	1.93693	2.32436	4.79993	0.463911	0	3.33131	5.04705	0	2.94569	9.67227	2.29457	8.2166	14.9267	9.38507	12.3454	11.0102
						7.11	689.064			49.7174	15.628	0	3.07338	0	4.49725	1.15252	0	3.10176	8.35206	4.86382	2.11244	0	0	3.08024	0	0	0.91035	0	0.547963	0	0	2.25838	0.0396095	4.62079	5.00039	0	0	0	8.17861	4.0748	0	3.01358	3.89874	3.79953	1.4305	0	7.79976	4.3544	9.66781
						7.14	1140.67			49.9192	0	0	0	0	0	0	2.91523	0	2.76658	0	6.74256	0	0	0	0	0	1.75232	0	0	1.9287	0.483024	0	0	3.55222	0	0	2.16587	3.24655	0	0	0	8.12784	4.3463	4.72906	3.532	13.3243	2.20836	0.433095	0
						7.17	1334.21			50.1209	0.300166	0	7.86441	0	0	0	0	0	6.80391	0	9.19033	0	0	0.0260234	0	4.97992	0	0	0	0	0	0	0	3.57707	2.74172	2.1801	3.26854	3.3887	3.35472	0	0.855154	0	8.75477	4.17577	0	4.09948	1.13721	4.77833	14.8484
						7.2	1011.64			50.3227	0	0	6.06778	0	8.43063	12.6773	0.0383123	0	0	5.6716	3.52802	1.99318	0	0	0	0.961432	3.08317	0	0	0	0	4.24515	0	0	1.29322	0	3.81988	2.10938	0	2.08401	0	2.40258	3.2274	0	0	7.67247	0	10.9888	10.5068
						7.23	1011.64			50.5244	0	0	1.80908	0	0.49939	0	0	0	5.25576	6.24003	0	3.76685	0	0	0	6.71392	0.93751	10.2383	0	0	8.19513	0.271605	0	0	0	4.41181	0.967306	5.89994	0	5.09335	3.73884	0.954291	2.93648	3.99871	1.53995	0.439885	0.0446313	0.645058	4.13066
						7.26	1237.44			50.7262	4.76792	0	0	0	0	0	1.85202	0	6.37893	0	2.40735	2.05133	3.08858	0	6.12674	0	0	0	3.00873	5.40298	5.82218	0	1.32264	0.595003	0.924963	0.603346	2.35763	4.97599	5.13441	0	7.74395	6.61167	4.50295	3.66674	1.60562	12.2632	4.28639	10.1622	3.66923
						7.29	947.124			50.9279	0	0	0	14.449	8.59184	4.20039	0	0	4.4058	7.46665	0	0.888276	3.92009	0	6.09884	1.23667	1.10047	0	7.87734	0	0	6.91965	0.920117	0.520452	8.09378	0	3.58017	0.261483	1.34087	9.8157	2.64029	14.7809	1.43715	1.05518	1.49617	1.37103	0	15.0585	5.09547
						7.32	689.064			51.1297	0	0.674652	0	3.05271	6.2705	7.62924	0	0	0	3.42778	0	1.96411	3.31796	0.761297	0	0	0	0	0.680262	1.95482	5.43528	0	0	2.4588	0.0411356	1.52514	5.04241	0	4.78316	8.47307	11.4973	0.750625	4.25679	0	10.6684	0	2.31547	1.02659	8.61911
						7.35	1108.41			51.3314	1.46865	0.708463	3.27301	10.0935	0	0	1.4455	0	0.216689	4.6544	2.11244	0.539358	0	2.96712	0	3.02572	0	8.25468	0	2.92135	1.48895	0	1.90125	0.0234406	7.67642	0.385027	0	3.81513	5.48566	0	1.26711	6.00067	3.8316	11.6121	8.78576	4.46761	8.14253	4.9267	2.22202
						7.38	850.352			51.5332	0	7.67344	3.77207	0	5.75464	0	1.75821	2.30079	5.31647	2.7696	0	1.87688	2.02769	7.66156	4.31344	1.29172	0.367145	2.89354	0	0	0	3.45553	7.68745	0	0	2.61674	0	0	1.5282	5.16279	2.82338	0	4.36868	9.33248	0	5.16055	7.9283	12.3242	0
						7.41	947.124			51.7349	0	0	0	0	3.56227	0	0	0	0	0	0	0	4.86629	0	4.75979	0.355907	0	7.07523	3.8819	0	0.302473	0	0	0	12.071	1.5494	2.62132	6.18423	0	0	13.5571	2.13103	2.08612	3.42329	1.6713	9.68633	5.37896	11.3492	6.85729
						7.44	721.322			51.9367	0	0	0	1.44806	0	0	0	0	3.95046	1.96182	0	4.52283	2.71583	0.4785	11.9572	0	0	0.802697	0	5.37686	0	6.43569	0	0	6.08062	0	2.42955	2.93857	0	0.0932108	2.48009	2.92306	5.0624	1.63061	3.15986	3.60143	4.56489	2.55272	8.11573
						7.47	1366.47			52.1384	15.6967	5.34051	26.596	0	15.9105	7.5975	2.9465	0	0	0	0	5.22067	5.78382	6.67177	5.15034	0	1.42639	0	0	1.66748	0	4.06685	4.21573	12.6972	4.01836	8.55987	4.97049	4.36003	18.3884	2.36179	1.9537	12.8348	2.62319	7.22996	7.64744	1.26275	0	2.53153	15.1211
						7.5	656.807			52.3401	0	0	0.777681	0	2.98193	9.47067	0	7.63036	0	17.2497	0	1.76057	0	4.5225	0	0	6.01648	5.30605	0	0	3.99087	0	0	0	1.51418	0	0	0	1.43454	0	9.18579	10.0061	9.67227	0.701076	0	0	2.20836	7.25829	12.4364
						7.53	1334.21			52.5419	5.14596	0	0	0.498363	3.62675	17.3443	0	0	1.24879	0	1.69956	0	0	0	0	0	1.80664	0	0	0	0.302473	0	7.63714	0.918061	4.11656	3.02912	1.15908	6.56329	0	6.59802	0.740723	5.97804	0	3.95445	17.4107	0.634774	0.987244	0	0
						7.56	1334.21			52.7436	0	0	1.9089	0	0	0.136564	4.38496	0.91448	2.15946	0	0	0	0	0.846136	0	0	0	0.507835	0	0	1.56633	0	0	10.8583	2.42256	0	0.535824	6.35007	0	0	0	0	5.82325	1.36503	7.86635	3.01676	4.73627	12.6845	6.66852
						7.59	1172.93			52.9454	4.87102	1.35086	14.2192	17.1671	0	6.51804	0	1.31497	0	2.79951	0	0.568435	2.2284	0	3.33704	0.933908	2.64861	0	2.74413	0	0	17.2865	6.17801	3.20431	0	4.75141	6.38479	2.72535	0	0.833972	4.05924	8.64832	0	7.09717	3.55389	6.95787	7.0928	3.48536	0
						7.62	785.837			53.1471	3.7369	0	0	0	0	0.898532	0	0	0	5.10316	0	0	0	0	1.41216	0.878861	2.48564	2.08937	5.60179	0	6.51859	6.71588	3.28491	0	0	0.942954	0	2.29891	3.79965	3.65812	0	11.1149	3.87636	6.16763	3.40066	8.77684	0	18.3227	0.879683
						7.65	1366.47			53.3489	0	0	3.07338	15.8572	0.273704	0.0730669	1.2266	6.33647	8.86811	0	0	0	3.71938	5.11638	3.61601	0.603622	0	0	3.37916	0	0	0	2.37924	0.843509	7.43091	0	2.7172	0	1.3877	2.33864	0	12.6537	5.75612	0.723208	5.72107	5.3771	0.81586	2.6799	1.90741
						7.68	1011.64			53.5506	0	0	0	11.7637	0	0	0	0	0	0	11.2842	1.06273	2.57247	3.36303	3.92288	0	0	0	0	0	0.0961293	0	1.07106	3.37827	0	4.14497	22.4455	0	8.52987	1.08861	0	3.37565	1.81758	0	11.3032	2.77856	6.64292	0	15.1211
						7.71	914.867			53.7524	0	4.42762	5.236	0	0	4.10514	0.601187	0	7.98779	14.8862	4.41275	0	0	1.94905	0	5.94325	0	4.07299	0	5.87318	12.3994	0	6.95789	1.39022	0	2.01029	2.90897	0	5.8135	0	5.15779	0	3.49593	4.55201	2.5907	6.11335	15.8548	6.43164	6.18612
						7.74	979.382			53.9541	0	1.75659	0	14.8748	0	0	4.19733	0.236731	2.73622	0	10.2225	0	11.3463	0	0	0	0	0	0	0	0	0	0	0	0	1.16127	2.28572	0	2.88639	3.91276	4.76872	0	3.65258	0	2.19667	0	0	2.17119	3.81605
						7.77	1108.41			54.1559	0	0	0.11226	1.44806	0	0	0	2.88611	0.00419815	1.63273	0	0	0	0	0	0	0	8.46912	0	0	0	0	4.51762	2.40909	0	1.67068	0	0.806376	0	0	0.0541319	5.88752	0.0273377	0	0	0	0	0	2.32689
						7.8	818.094			54.3576	1.39992	0	1.84235	0	0	0	0	0	0	11.2063	0	0	0	3.56099	0	1.51191	0	0	4.35818	0	0	0	10.7566	6.9816	0	5.26082	6.84025	0	0	0	0	0.592219	0	0	0	0	3.51516	0.708647	4.00482
						7.83	1140.67			54.5594	1.50302	0	0	6.32752	2.01471	0	0	9.50957	0.641671	0	0	0.452129	0.33599	5.39918	0	4.64963	1.34491	0	0	17.4454	1.23102	0	0	6.85734	0	0.433542	0.991277	0	0	0.070062	5.15779	6.04593	0	0.988789	0	0	0	2.93425	0
						7.86	1366.47			54.7611	2.53404	0	7.03264	4.98485	0	0.327056	8.91923	0	0	0	0	0.423052	0.33599	0	3.25335	1.51191	6.64116	5.5205	2.10909	9.76542	0	0	0	0	0	0	0	10.804	0	1.71363	0	0	0	0	0	0	0	0.560273	0
						7.89	624.549			54.9629	0	4.86716	0	2.85622	0	0	0.601187	0	0	0	0	0	0.479354	0	2.91859	0	0	0	2.50599	0	2.4175	4.72911	1.85094	0	0	0	0	0	2.04338	0	0	9.9382	0	2.18391	6.55291	0	3.70797	6.72839	0
						7.92	882.609			55.1646	0	0	0	4.65737	6.75411	0	0	0	0	0	3.79344	8.24462	2.8592	0	3.22546	0.52105	0	0	5.28427	0.25687	0	0	0	0.520452	0	0	0	0	0.380774	1.52843	0	0	0	0.479758	4.69221	10.7907	0.644476	0	0
						7.95	1043.9			55.3664	0	8.1806	0	3.54393	0	2.07323	0	7.47632	7.25925	1.27372	0	0	0	2.65604	0	9.93421	0	1.82131	0	4.12298	15.6751	1.36688	1.42326	0.0731417	8.24109	0	0	0	0	0.625633	0	0	0	2.20604	0	0	0	0	0
						7.98	1301.96			55.5681	0	0.708463	0	1.87378	2.33712	10.5184	0	0	0	0	0	0.713817	0	0.308821	6.40571	0	4.52266	0	0	2.9736	0.225094	0	2.65598	1.83753	0	0	0	0	0	1.04231	0.214336	5.54808	0	1.07732	1.03647	0	5.29327	2.38315	0
						8.01	1398.73			55.7699	8.82326	0	0	0	0.1125	0	11.4522	0	4.49686	2.17125	1.31618	1.99318	4.37886	0	4.31344	6.32859	0	1.68728	5.97223	2.42503	0	0.195191	7.98934	0.570153	0	1.5494	0	0	5.15783	0.949715	0	0.886402	0.989593	0.125649	0	0	2.44401	0.687451	0
						8.04	1076.15			55.9716	0	0	4.96983	0	0	0	0	0	24.1067	0	0	2.74917	0.106608	0	6.65678	0	0	0	0	0	2.10798	1.03575	6.63084	6.26093	2.12795	12.9748	13.9837	0	3.16739	6.59802	19.3931	8.89725	0	6.61027	8.9171	6.35155	10.6704	15.5672	11.7023
						8.07	1592.27			56.1734	5.59273	0	0.311887	4.65737	0.692835	0	0	0	5.34683	0	1.93549	0	0	2.79744	0	0	0	4.39466	0.0187658	4.43645	0	0	0.0899242	5.16751	2.1525	0	0	3.3887	6.28184	2.08401	2.13679	5.38967	10.0303	5.2381	11.3689	0	11.2489	0.0939551	8.36742
						8.1	1495.5			56.3751	0	0	0	0	6.52842	0	6.699	0	6.62177	4.23556	0.549405	7.19787	0	0	0	5.44782	0	2.57187	0.839021	0	0	9.31396	3.15912	2.53335	0	3.41724	0	0	0	3.82016	0	14.6678	3.69734	15.4409	3.79469	1.91239	11.0346	19.1282	17.2604
						8.13	1301.96			56.5768	0	5.03621	5.30254	0	0	0	10.389	0	0	0	0	0	10.5148	1.55313	2.19327	0	1.42639	5.19883	0	3.33931	2.03061	0	0	1.56418	2.64352	5.9643	0	1.75402	0	3.54238	10.1928	3.10409	8.46386	20.8189	7.60366	6.19996	10.6919	5.81695	12.8768
						8.16	1011.64			56.7786	0	0	0	0	0.596112	2.8987	0	0	11.3269	1.96182	0	0.0741347	1.99901	17.8423	0	0	4.60414	0	10.2852	0.518094	19.802	1.08669	0	4.84445	4.75488	8.29304	0	11.2304	9.86463	0.949715	4.4712	19.3068	4.05538	9.53167	13.9957	7.71577	0.408823	11.5823	8.32547
						8.19	882.609			56.9803	0	0	0	7.96492	5.49672	0	0	0	0	0	4.17682	1.29535	0	7.23736	2.13748	9.35621	1.45355	1.01714	7.13646	0	0.457231	5.54419	0.467285	1.34052	0	3.70833	4.56298	0	1.59845	0.30155	1.33577	5.81963	12.3353	6.47748	0	8.19217	25.7951	12.2606	5.49398
						8.22	914.867			57.1821	4.49298	0	6.56684	7.50645	3.88468	7.97848	0	1.28416	0	0	0.342966	3.70869	14.2996	0	0	6.90659	0	6.37828	0	0.988297	3.81032	5.06023	13.8258	4.37229	3.42914	3.24744	0	0	6.72676	9.37587	2.75472	2.22154	8.77715	14.5113	5.21758	13.6491	4.88623	5.03269	4.25651
						8.25	1108.41			57.3838	0	2.66948	0	0	0	0.993778	5.88596	4.33403	0	0	0	0	0	15.5233	0	3.76887	0	0	2.50599	0.570339	0	4.24515	5.75033	2.40909	7.20995	1.40385	12.4974	10.9461	4.85341	0	13.0765	2.8778	7.07642	2.95852	5.26136	2.34547	8.01399	11.7307	6.98313
						8.28	1334.21			57.5856	0	0.471789	0.478242	1.34981	2.4016	11.7566	4.57258	0	0	0.0770217	0	0	13.1527	0	0	1.48439	8.84114	2.33062	1.84449	7.54501	0	0	0	10.0879	5.07404	1.23405	0	1.16174	9.09187	13.7973	1.24422	6.77007	13.5884	6.43321	0.379748	8.45203	7.60696	12.303	18.0574
						8.31	1205.18			57.7873	3.77126	6.18577	0	0	2.65953	0.0413183	0	0	9.83949	0	4.97309	1.73149	2.91654	0	0.379972	2.17248	1.75232	6.67314	0	6.73522	0	0	0.794331	0	0	10.2094	0	18.6457	5.8135	0.417294	13.0078	5.70649	4.50295	11.9662	7.0564	3.38489	11.4631	13.6384	9.56294
						8.34	1140.67			57.9891	0	0	0	7.17897	1.95023	2.00973	0	6.86019	13.4518	1.33356	5.71037	0	0	2.96712	14.0774	3.49363	3.27329	3.1616	0	4.38421	0	0	0.769173	6.08698	0	0	0	3.29393	8.4362	1.34324	10.8794	4.75605	0	16.5917	12.9231	4.74912	9.68499	2.63751	11.2199
						8.37	979.382			58.1908	3.7369	0	0	0	1.24093	2.7082	0	13.0215	3.55583	5.6716	4.20632	0	0.909446	6.07789	0	2.28258	0	0	6.34267	1.77197	1.95323	2.58951	17.1969	8.24898	4.58302	6.83758	2.78912	8.79024	1.50479	5.0239	6.80561	5.70649	8.15057	4.2643	16.8853	5.98342	5.46465	12.2394	15.2889
						8.4	1108.41			58.3926	3.25575	0	0	0.793095	0	2.32722	2.07092	0	0.216689	0.675372	0	0	0	3.50443	0.184693	0	0	1.52645	7.71858	0.80544	0	2.33479	19.0083	0.619854	6.44888	5.43063	8.99765	14.2866	0.00610335	14.0056	5.79861	4.52975	10.6345	18.8049	17.1261	15.3381	29.9512	9.4839	10.1502
						8.43	1301.96			58.5943	0	0	0	0	0	12.4868	3.60319	0	0	0	0.844317	10.7161	4.17815	0	0	9.30117	3.32761	3.21521	0	0	11.9609	0	0.115082	0.744107	2.96267	5.28508	16.0212	18.4799	2.46488	15.1631	21.3842	18.4695	4.79386	14.7105	33.369	31.8605	22.5388	23.3463	25.2306
						8.46	1172.93			58.7961	0	3.04139	7.03264	0	10.7197	2.99394	2.91523	3.90274	0.034554	0	0	0.684741	1.36821	0	4.92717	11.5581	10.9868	5.35966	5.83993	2.47727	0	12.9054	19.3102	9.06904	7.28361	4.09646	5.85743	20.5173	14.7354	4.74611	14.3581	29.5354	15.5801	14.7326	24.1092	30.4096	18.8326	29.5992	39.409
						8.49	979.382			58.9978	0	4.69811	7.7646	0	0	9.78815	0	0	0	0	0	0	0.163954	0	1.32847	3.93401	0	0.802697	2.32077	4.46257	8.86575	0.577262	0	15.8781	1.07227	5.64895	7.58335	4.00466	16.8897	2.61643	19.3016	11.4091	29.4321	19.5352	14.4117	25.624	9.06372	27.3312	25.5242
						8.52	753.579			59.1996	0	0	0	0.334622	8.59184	7.24826	5.9485	10.2181	4.19331	0	5.65139	0	1.08148	0	4.6482	0	0	4.95758	10.3116	7.33604	4.97101	2.71686	7.93902	15.2568	13.053	2.68951	20.4559	19.2617	2.09021	15.2788	10.2614	22.2034	15.4906	1.38716	27.1958	13.6058	30.7438	21.7989	19.9871
						8.55	1140.67			59.4013	5.38653	4.69811	0	4.03515	0	0	0	3.90274	2.37195	0	0	0	0.794755	0.930976	0	19.8979	6.93992	1.2852	5.23135	0	0.0703363	2.66592	3.33523	0	1.26867	3.1504	2.35763	1.30389	4.52557	6.15819	0	5.36704	0	4.50775	5.1738	7.23938	22.346	11.2856	5.36813
						8.58	850.352			59.6031	0	0.978947	3.13993	0	0	0.835034	3.25921	0	0	0	0	3.12716	4.20682	0	0	0	0.720228	0	0	1.27564	0	2.08008	0	0	0	2.30139	0	1.16174	0	0	0	0.139629	8.64288	1.78553	3.46633	0	0	0	0
						8.61	947.124			59.8048	0	19.9805	0	8.58713	0.531631	0	2.91523	3.10176	1.5827	0	4.61919	1.3535	0	0.39366	0	0	0.312824	0	0	0	3.1655	0	0	0	1.58783	0	0	0	0.895947	0	0.145677	0	0	2.07325	0.75189	3.96956	0	0	1.13137
						8.64	1140.67			60.0066	4.93975	0	2.17506	6.78599	0	4.67662	6.1674	5.41227	0	2.47042	0	0	0	0	0	2.06239	0	0	3.16749	0.309115	5.33211	0	0	0	0	5.11528	0	0.379938	0.94278	0	3.23534	1.42951	0	0	0	5.35544	0.60163	3.63373	0
						8.67	1076.15			60.2083	0	0	0.578055	0	5.49672	0	15.4548	0	0	0	0	0	0	0	0	0.823813	3.21897	0.561446	0.547963	1.66748	0	0	0.366655	0	0	2.59248	4.20342	8.50595	0	0	0.69495	3.30776	0	2.91426	4.62653	0	0	0.963002	1.27819
						8.7	947.124
						8.73	753.579
						8.76	1205.18
						8.79	785.837
						8.82	753.579
						8.85	1237.44
						8.88	753.579
						8.91	1108.41
						8.94	914.867
						8.97	1269.7
						9	689.064
						9.03	1108.41
						9.06	1011.64
						9.09	1140.67
						9.12	1140.67
						9.15	1366.47
						9.18	850.352
						9.21	689.064
						9.24	1076.15
						9.27	882.609
						9.3	818.094
						9.33	1624.53
						9.36	1463.24
						9.39	1172.93
						9.42	1495.5
						9.45	1269.7
						9.48	1011.64
						9.51	1076.15
						9.54	1334.21
						9.57	850.352
						9.6	1011.64
						9.63	914.867
						9.66	1140.67
						9.69	1140.67
						9.72	1076.15
						9.75	1043.9
						9.78	1172.93
						9.81	1624.53
						9.84	1366.47
						9.87	753.579
						9.9	947.124
						9.93	1043.9
						9.96	1043.9
						9.99	914.867
						10.02	1140.67
						10.05	1366.47
						10.08	914.867
						10.11	1076.15
						10.14	1205.18
						10.17	1269.7
						10.2	1076.15
						10.23	947.124
						10.26	1495.5
						10.29	1366.47
						10.32	1495.5
						10.35	1108.41
						10.38	1560.02
						10.41	914.867
						10.44	882.609
						10.47	1269.7
						10.5	1172.93
						10.53	1237.44
						10.56	1043.9
						10.59	1076.15
						10.62	1301.96
						10.65	721.322
						10.68	1398.73
						10.71	850.352
						10.74	463.262
						10.77	398.747
						10.8	1237.44
						10.83	850.352
						10.86	1140.67
						10.89	850.352
						10.92	1140.67
						10.95	1366.47
						10.98	850.352
						11.01	1076.15
						11.04	1237.44
						11.07	624.549
						11.1	979.382
						11.13	1043.9
						11.16	1043.9
						11.19	785.837
						11.22	1205.18
						11.25	1140.67
						11.28	1301.96
						11.31	1076.15
						11.34	1269.7
						11.37	947.124
						11.4	1140.67
						11.43	1140.67
						11.46	1172.93
						11.49	689.064
						11.52	1237.44
						11.55	882.609
						11.58	1108.41
						11.61	1108.41
						11.64	914.867
						11.67	979.382
						11.7	1366.47
						11.73	1269.7
						11.76	1560.02
						11.79	1366.47
						11.82	979.382
						11.85	1301.96
						11.88	1108.41
						11.91	1398.73
						11.94	1334.21
						11.97	1140.67
						12	1011.64
						12.03	1495.5
						12.06	1398.73
						12.09	1076.15
						12.12	1043.9
						12.15	1301.96
						12.18	1334.21
						12.21	1076.15
						12.24	1140.67
						12.27	1334.21
						12.3	1527.76
						12.33	1237.44
						12.36	1334.21
						12.39	1334.21
						12.42	721.322
						12.45	753.579
						12.48	1108.41
						12.51	1043.9
						12.54	1140.67
						12.57	1172.93
						12.6	1172.93
						12.63	1140.67
						12.66	1205.18
						12.69	1205.18
						12.72	914.867
						12.75	1043.9
						12.78	1269.7
						12.81	850.352
						12.84	979.382
						12.87	1430.99
						12.9	1430.99
						12.93	1463.24
						12.96	1076.15
						12.99	656.807
						13.02	1140.67
						13.05	1301.96
						13.08	1366.47
						13.11	1076.15
						13.14	1495.5
						13.17	1495.5
						13.2	1753.56
						13.23	2140.65
						13.26	1850.33
						13.29	1366.47
						13.32	1140.67
						13.35	1205.18
						13.38	785.837
						13.41	656.807
						13.44	753.579
						13.47	753.579
						13.5	592.292
						13.53	624.549
						13.56	818.094
						13.59	753.579
						13.62	689.064
						13.65	592.292
						13.68	656.807
						13.71	624.549
						13.74	979.382
						13.77	1334.21
						13.8	1463.24
						13.83	1624.53
						13.86	1947.11
						13.89	1430.99
						13.92	1205.18
						13.95	301.974
						13.98	108.429
						14.01	140.687
						14.04	43.9143
						14.07	43.9143
						14.1	43.9143
						14.13	140.687
						14.16	-20.6007
						14.19	-52.8582
						14.22	11.6568
						14.25	43.9143
						14.28	76.1718
						14.31	-52.8582
						14.34	43.9143
						14.37	76.1718
						14.4	-20.6007
						14.43	43.9143
						14.46	140.687
						14.49	-52.8582
						14.52	11.6568
						14.55	76.1718
						14.58	108.429
						14.61	11.6568
						14.64	76.1718
						14.67	-52.8582
						14.7	-20.6007
						14.73	11.6568
						14.76	-20.6007
						14.79	-20.6007
						14.82	-52.8582
						14.85	108.429
						14.88	43.9143
						14.91	-20.6007
						14.94	11.6568
						14.97	11.6568
						15	11.6568
					BREAK	15	-87.0325
						15.025	-87.0325
						15.05	338.766
						15.075	67.8035
						15.1	-87.0325
						15.125	29.0945
						15.15	106.512
						15.175	-87.0325
						15.2	-9.61455
						15.225	29.0945
						15.25	29.0945
						15.275	-48.3235
						15.3	145.221
						15.325	-48.3235
						15.35	-87.0325
						15.375	29.0945
						15.4	-48.3235
						15.425	67.8035
						15.45	-9.61455
						15.475	29.0945
						15.5	106.512
						15.525	-48.3235
						15.55	-48.3235
						15.575	-87.0325
						15.6	-9.61455
						15.625	-9.61455
						15.65	145.221
						15.675	532.311
						15.7	1422.62
						15.725	2041.96
						15.75	1074.24
						15.775	1267.78
						15.8	222.639
						15.825	106.512
						15.85	29.0945
						15.875	841.983
						15.9	67.8035
						15.925	29.0945
						15.95	183.93
						15.975	-9.61455
						16	-48.3235
						16.025	-48.3235
						16.05	106.512
						16.075	106.512
						16.1	-48.3235
						16.125	67.8035
						16.15	67.8035
						16.175	-48.3235
						16.2	29.0945
						16.225	-87.0325
						16.25	-48.3235
						16.275	-87.0325
						16.3	-48.3235
						16.325	-48.3235
						16.35	-87.0325
						16.375	-48.3235
						16.4	29.0945
						16.425	67.8035
						16.45	-9.61455
						16.475	29.0945
						16.5	-9.61455
						16.525	454.893
						16.55	493.602
						16.575	67.8035
						16.6	-48.3235
						16.625	67.8035
						16.65	-9.61455
						16.675	-9.61455
						16.7	67.8035
						16.725	-87.0325
						16.75	-87.0325
						16.775	-9.61455
						16.8	-48.3235
						16.825	29.0945
						16.85	-87.0325
						16.875	145.221
						16.9	-9.61455
						16.925	-87.0325
						16.95	145.221
						16.975	67.8035
						17	-9.61455
						17.025	106.512
						17.05	-48.3235
						17.075	-48.3235
						17.1	-9.61455
						17.125	-87.0325
						17.15	-9.61455
						17.175	145.221
						17.2	29.0945
						17.225	261.348
						17.25	-87.0325
						17.275	-48.3235
						17.3	-48.3235
						17.325	-9.61455
						17.35	-48.3235
						17.375	29.0945
						17.4	-48.3235
						17.425	29.0945
						17.45	-9.61455
						17.475	67.8035
						17.5	-48.3235
						17.525	-9.61455
						17.55	-9.61455
						17.575	-87.0325
						17.6	-9.61455
						17.625	-48.3235
						17.65	-9.61455
						17.675	-87.0325
						17.7	29.0945
						17.725	-48.3235
						17.75	-9.61455
						17.775	-9.61455
						17.8	-48.3235
						17.825	-9.61455
						17.85	-48.3235
						17.875	-87.0325
						17.9	29.0945
						17.925	-9.61455
						17.95	-48.3235
						17.975	-9.61455
						18	-87.0325
						18.025	-48.3235
						18.05	29.0945
						18.075	-9.61455
						18.1	-9.61455
						18.125	-48.3235
						18.15	67.8035
						18.175	-9.61455
						18.2	-9.61455
						18.225	-9.61455
						18.25	-9.61455
						18.275	29.0945
						18.3	29.0945
						18.325	-48.3235
						18.35	-48.3235
						18.375	29.0945
						18.4	106.512
						18.425	454.893
						18.45	377.475
						18.475	571.02
						18.5	454.893
						18.525	725.856
						18.55	454.893
						18.575	532.311
						18.6	764.565
						18.625	609.729
						18.65	145.221
						18.675	609.729
						18.7	841.983
						18.725	454.893
						18.75	416.184
						18.775	648.438
						18.8	532.311
						18.825	648.438
						18.85	609.729
						18.875	493.602
						18.9	300.057
						18.925	532.311
						18.95	416.184
						18.975	493.602
						19	841.983
						19.025	416.184
						19.05	532.311
						19.075	454.893
						19.1	571.02
						19.125	571.02
						19.15	571.02
						19.175	222.639
						19.2	338.766
						19.225	571.02
						19.25	416.184
						19.275	609.729
						19.3	648.438
						19.325	377.475
						19.35	454.893
						19.375	687.147
						19.4	416.184
						19.425	222.639
						19.45	416.184
						19.475	377.475
						19.5	338.766
						19.525	687.147
						19.55	571.02
						19.575	300.057
						19.6	571.02
						19.625	377.475
						19.65	338.766
						19.675	648.438
						19.7	261.348
						19.725	338.766
						19.75	648.438
						19.775	377.475
						19.8	377.475
						19.825	687.147
						19.85	648.438
						19.875	648.438
						19.9	416.184
						19.925	416.184
						19.95	493.602
						19.975	609.729
						20	571.02
						20.025	300.057
						20.05	183.93
						20.075	532.311
						20.1	338.766
						20.125	493.602
						20.15	609.729
						20.175	996.819
						20.2	687.147
						20.225	300.057
						20.25	222.639
						20.275	416.184
						20.3	338.766
						20.325	222.639
						20.35	532.311
						20.375	532.311
						20.4	571.02
						20.425	377.475
						20.45	493.602
						20.475	532.311
						20.5	648.438
						20.525	648.438
						20.55	648.438
						20.575	571.02
						20.6	300.057
						20.625	338.766
						20.65	687.147
						20.675	261.348
						20.7	571.02
						20.725	764.565
						20.75	725.856
						20.775	493.602
						20.8	261.348
						20.825	416.184
						20.85	377.475
						20.875	493.602
						20.9	261.348
						20.925	416.184
						20.95	454.893
						20.975	532.311
						21	416.184
						21.025	725.856
						21.05	687.147
						21.075	532.311
						21.1	648.438
						21.125	222.639
						21.15	454.893
						21.175	377.475
						21.2	609.729
						21.225	687.147
						21.25	532.311
						21.275	841.983
						21.3	300.057
						21.325	571.02
						21.35	493.602
						21.375	648.438
						21.4	764.565
						21.425	493.602
						21.45	687.147
						21.475	571.02
						21.5	338.766
						21.525	609.729
						21.55	880.692
						21.575	454.893
						21.6	880.692
						21.625	725.856
						21.65	377.475
						21.675	532.311
						21.7	416.184
						21.725	300.057
						21.75	416.184
						21.775	841.983
						21.8	880.692
						21.825	687.147
						21.85	145.221
						21.875	377.475
						21.9	803.274
						21.925	687.147
						21.95	764.565
						21.975	687.147
						22	725.856
						22.025	338.766
						22.05	493.602
						22.075	841.983
						22.1	416.184
						22.125	532.311
						22.15	338.766
						22.175	377.475
						22.2	687.147
						22.225	377.475
						22.25	609.729
						22.275	338.766
						22.3	261.348
						22.325	454.893
						22.35	416.184
						22.375	222.639
						22.4	338.766
						22.425	454.893
						22.45	261.348
						22.475	648.438
						22.5	687.147
						22.525	648.438
						22.55	416.184
						22.575	416.184
						22.6	338.766
						22.625	454.893
						22.65	377.475
						22.675	416.184
						22.7	300.057
						22.725	261.348
						22.75	880.692
						22.775	416.184
						22.8	687.147
						22.825	222.639
						22.85	416.184
						22.875	532.311
						22.9	725.856
						22.925	493.602
						22.95	532.311
						22.975	725.856
						23	454.893
						23.025	261.348
						23.05	222.639
						23.075	687.147
						23.1	803.274
						23.125	338.766
						23.15	300.057
						23.175	725.856
						23.2	416.184
						23.225	183.93
						23.25	338.766
						23.275	532.311
						23.3	571.02
						23.325	338.766
						23.35	648.438
						23.375	261.348
						23.4	571.02
						23.425	880.692
						23.45	338.766
						23.475	261.348
						23.5	493.602
						23.525	454.893
						23.55	764.565
						23.575	532.311
						23.6	609.729
						23.625	416.184
						23.65	532.311
						23.675	687.147
						23.7	532.311
						23.725	416.184
						23.75	648.438
						23.775	493.602
						23.8	300.057
						23.825	416.184
						23.85	764.565
						23.875	571.02
						23.9	609.729
						23.925	493.602
						23.95	880.692
						23.975	571.02
						24	609.729
						24.025	687.147
						24.05	416.184
						24.075	261.348
						24.1	106.512
						24.125	67.8035
						24.15	145.221
						24.175	29.0945
						24.2	-9.61455
						24.225	-48.3235
						24.25	-48.3235
						24.275	183.93
						24.3	-9.61455
						24.325	-48.3235
						24.35	67.8035
						24.375	29.0945
						24.4	-9.61455
						24.425	-9.61455
						24.45	145.221
						24.475	29.0945
						24.5	67.8035
						24.525	-9.61455
						24.55	29.0945
						24.575	183.93
						24.6	29.0945
						24.625	29.0945
						24.65	-87.0325
						24.675	67.8035
						24.7	145.221
						24.725	106.512
						24.75	-48.3235
						24.775	67.8035
						24.8	-9.61455
						24.825	29.0945
						24.85	29.0945
						24.875	-9.61455
						24.9	-9.61455
						24.925	-87.0325
						24.95	29.0945
						24.975	29.0945
						25	29.0945
						25.025	-9.61455
						25.05	-48.3235
						25.075	-9.61455
						25.1	-48.3235
						25.125	-9.61455
						25.15	-9.61455
						25.175	29.0945
						25.2	-9.61455
						25.225	-9.61455
						25.25	29.0945
						25.275	-48.3235
						25.3	-87.0325
						25.325	106.512
						25.35	29.0945
						25.375	106.512
						25.4	-48.3235
						25.425	-48.3235
						25.45	67.8035
						25.475	145.221
						25.5	-87.0325
						25.525	-87.0325
						25.55	-48.3235
						25.575	-48.3235
						25.6	106.512
						25.625	-87.0325
						25.65	67.8035
						25.675	67.8035
						25.7	-87.0325
						25.725	29.0945
						25.75	-48.3235
						25.775	-9.61455
						25.8	-9.61455
						25.825	145.221
						25.85	-48.3235
						25.875	-9.61455
						25.9	-9.61455
						25.925	-9.61455
						25.95	-48.3235
						25.975	-48.3235
						26	-87.0325
						26.025	67.8035
						26.05	67.8035
						26.075	-9.61455
						26.1	29.0945
						26.125	-9.61455
						26.15	-48.3235
						26.175	29.0945
						26.2	-9.61455
						26.225	222.639
						26.25	67.8035
						26.275	-87.0325
						26.3	29.0945
						26.325	106.512
						26.35	-9.61455
						26.375	29.0945
						26.4	-87.0325
						26.425	-9.61455
						26.45	145.221
						26.475	29.0945
						26.5	338.766
						26.525	493.602
						26.55	1229.07
						26.575	648.438
						26.6	571.02
						26.625	841.983
						26.65	687.147
						26.675	67.8035
						26.7	-48.3235
						26.725	67.8035
						26.75	609.729
						26.775	648.438
						26.8	648.438
						26.825	841.983
						26.85	454.893
						26.875	764.565
						26.9	764.565
						26.925	571.02
						26.95	416.184
						26.975	-48.3235
						27	-87.0325
						27.025	-48.3235
						27.05	-9.61455
						27.075	-87.0325
						27.1	-87.0325
						27.125	183.93
						27.15	-48.3235
						27.175	-48.3235
						27.2	-48.3235
						27.225	67.8035
						27.25	-87.0325
						27.275	29.0945
						27.3	145.221
						27.325	183.93
						27.35	-87.0325
						27.375	-9.61455
						27.4	-9.61455
						27.425	-87.0325
						27.45	67.8035
						27.475	-9.61455
						27.5	-9.61455
						27.525	-48.3235
						27.55	-87.0325
						27.575	-9.61455
						27.6	29.0945
						27.625	-87.0325
						27.65	29.0945
						27.675	106.512
						27.7	-9.61455
						27.725	106.512
						27.75	67.8035
						27.775	-48.3235
						27.8	-87.0325
						27.825	-87.0325
						27.85	-48.3235
						27.875	-9.61455
						27.9	-87.0325
						27.925	29.0945
						27.95	-9.61455
						27.975	-9.61455
						28	67.8035
						28.025	-87.0325
						28.05	106.512
						28.075	-9.61455
						28.1	-48.3235
						28.125	-87.0325
						28.15	29.0945
						28.175	106.512
						28.2	1345.2
						28.225	1422.62
						28.25	1383.91
						28.275	1345.2
						28.3	2080.67
						28.325	1190.36
						28.35	571.02
						28.375	1848.42
						28.4	1771
						28.425	1306.49
						28.45	1771
						28.475	1461.33
						28.5	1693.58
						28.525	1654.87
						28.55	1654.87
						28.575	1461.33
						28.6	648.438
						28.625	1925.84
						28.65	2390.34
						28.675	1964.54
						28.7	2467.76
						28.725	1809.71
						28.75	3087.11
						28.775	2351.63
						28.8	1693.58
						28.825	1229.07
						28.85	996.819
						28.875	996.819
						28.9	1345.2
						28.925	1112.95
						28.95	1190.36
						28.975	1732.29
						29	2080.67
						29.025	1577.45
						29.05	1538.75
						29.075	1383.91
						29.1	1500.04
						29.125	1616.16
						29.15	841.983
						29.175	880.692
						29.2	1461.33
						29.225	1732.29
						29.25	1383.91
						29.275	-9.61455
						29.3	-9.61455
						29.325	377.475
						29.35	1267.78
						29.375	1461.33
						29.4	1500.04
						29.425	1422.62
						29.45	1577.45
						29.475	2041.96
						29.5	1732.29
						29.525	1887.13
						29.55	1693.58
						29.575	2003.25
						29.6	1925.84
						29.625	1809.71
						29.65	1500.04
						29.675	1577.45
						29.7	1577.45
						29.725	1925.84
						29.75	1422.62
						29.775	1190.36
						29.8	1771
						29.825	1616.16
						29.85	1848.42
						29.875	1616.16
						29.9	1422.62
						29.925	1538.75
						29.95	1112.95
						29.975	1500.04
						30	1267.78
						30.025	1577.45
						30.05	1422.62
						30.075	1809.71
						30.1	1693.58
						30.125	1345.2
						30.15	1035.53
						30.175	725.856
						30.2	1964.54
						30.225	1383.91
						30.25	1112.95
						30.275	338.766
						30.3	764.565
						30.325	1848.42
						30.35	1190.36
						30.375	1422.62
						30.4	1345.2
						30.425	1383.91
						30.45	1654.87
						30.475	1925.84
						30.5	1964.54
						30.525	2080.67
						30.55	2080.67
						30.575	1693.58
						30.6	2003.25
						30.625	1809.71
						30.65	1422.62
						30.675	1383.91
						30.7	1267.78
						30.725	1112.95
						30.75	1771
						30.775	1229.07
						30.8	1809.71
						30.825	1616.16
						30.85	919.401
						30.875	2932.27
						30.9	2041.96
						30.925	1345.2
						30.95	2312.93
						30.975	1461.33
						31	1345.2
						31.025	1925.84
						31.05	1267.78
						31.075	1500.04
						31.1	2003.25
						31.125	1887.13
						31.15	1577.45
						31.175	1500.04
						31.2	1654.87
						31.225	764.565
						31.25	1422.62
						31.275	1422.62
						31.3	1577.45
						31.325	1616.16
						31.35	1771
						31.375	1732.29
						31.4	2080.67
						31.425	1925.84
						31.45	1383.91
						31.475	1964.54
						31.5	1654.87
						31.525	571.02
						31.55	725.856
						31.575	1461.33
						31.6	1887.13
						31.625	1616.16
						31.65	1538.75
						31.675	2080.67
						31.7	1577.45
						31.725	1461.33
						31.75	1383.91
						31.775	1964.54
						31.8	1306.49
						31.825	1500.04
						31.85	1500.04
						31.875	1771
						31.9	1925.84
						31.925	1654.87
						31.95	996.819
						31.975	958.11
						32	532.311
						32.025	2041.96
						32.05	1538.75
						32.075	2003.25
						32.1	1267.78
						32.125	1848.42
						32.15	2196.8
						32.175	2235.51
						32.2	1538.75
						32.225	1654.87
						32.25	2158.09
						32.275	1229.07
						32.3	1306.49
						32.325	687.147
						32.35	1654.87
						32.375	1422.62
						32.4	1112.95
						32.425	222.639
						32.45	222.639
						32.475	1074.24
						32.5	1345.2
						32.525	1809.71
						32.55	1964.54
						32.575	1461.33
						32.6	1848.42
						32.625	1500.04
						32.65	1693.58
						32.675	1964.54
						32.7	1422.62
						32.725	1809.71
						32.75	1422.62
						32.775	958.11
						32.8	919.401
						32.825	1151.66
						32.85	958.11
						32.875	1035.53
						32.9	1887.13
						32.925	1964.54
						32.95	1577.45
						32.975	1267.78
						33	1190.36
						33.025	1306.49
						33.05	416.184
						33.075	996.819
						33.1	1422.62
						33.125	1538.75
						33.15	1538.75
						33.175	1616.16
						33.2	1190.36
						33.225	1229.07
						33.25	106.512
						33.275	-87.0325
						33.3	-48.3235
						33.325	222.639
						33.35	67.8035
						33.375	67.8035
						33.4	-48.3235
						33.425	67.8035
						33.45	67.8035
						33.475	67.8035
						33.5	-48.3235
						33.525	-87.0325
						33.55	-87.0325
						33.575	-48.3235
						33.6	145.221
						33.625	183.93
						33.65	-48.3235
						33.675	-9.61455
						33.7	261.348
						33.725	29.0945
						33.75	29.0945
						33.775	106.512
						33.8	145.221
						33.825	106.512
						33.85	-9.61455
						33.875	-9.61455
						33.9	-48.3235
						33.925	-48.3235
						33.95	-9.61455
						33.975	-9.61455
						34	-9.61455
						34.025	67.8035
						34.05	-87.0325
						34.075	-48.3235
						34.1	-9.61455
						34.125	29.0945
						34.15	-48.3235
						34.175	29.0945
						34.2	183.93
						34.225	-9.61455
						34.25	-9.61455
						34.275	29.0945
						34.3	-48.3235
						34.325	29.0945
						34.35	-48.3235
						34.375	-87.0325
						34.4	29.0945
						34.425	-48.3235
						34.45	67.8035
						34.475	67.8035
						34.5	29.0945
						34.525	106.512
						34.55	-48.3235
						34.575	29.0945
						34.6	106.512
						34.625	-9.61455
						34.65	29.0945
						34.675	106.512
						34.7	145.221
						34.725	67.8035
						34.75	-9.61455
						34.775	-87.0325
						34.8	-9.61455
						34.825	29.0945
						34.85	67.8035
						34.875	145.221
						34.9	-48.3235
						34.925	29.0945
						34.95	67.8035
						34.975	29.0945
						35	67.8035
						35.025	67.8035
						35.05	-48.3235
						35.075	29.0945
						35.1	67.8035
						35.125	29.0945
						35.15	67.8035
						35.175	-48.3235
						35.2	106.512
						35.225	29.0945
						35.25	145.221
						35.275	-9.61455
						35.3	-87.0325
						35.325	67.8035
						35.35	222.639
						35.375	29.0945
						35.4	-87.0325
						35.425	29.0945
						35.45	-9.61455
						35.475	-87.0325
						35.5	67.8035
						35.525	29.0945
						35.55	-9.61455
						35.575	-9.61455
						35.6	29.0945
						35.625	29.0945
						35.65	-9.61455
						35.675	-48.3235
						35.7	-48.3235
						35.725	29.0945
						35.75	-9.61455
						35.775	106.512
						35.8	29.0945
						35.825	67.8035
						35.85	29.0945
						35.875	29.0945
						35.9	-87.0325
						35.925	-9.61455
						35.95	29.0945
						35.975	-48.3235
						36	29.0945
						36.025	67.8035
						36.05	29.0945
						36.075	-48.3235
						36.1	29.0945
						36.125	-48.3235
						36.15	-48.3235
						36.175	67.8035
						36.2	29.0945
						36.225	106.512
						36.25	-48.3235
						36.275	-87.0325
						36.3	29.0945
						36.325	29.0945
						36.35	-9.61455
						36.375	-48.3235
						36.4	-48.3235
						36.425	-48.3235
						36.45	-48.3235
						36.475	-9.61455
						36.5	-9.61455
						36.525	-9.61455
						36.55	29.0945
						36.575	-48.3235
						36.6	-48.3235
						36.625	67.8035
						36.65	29.0945
						36.675	29.0945
						36.7	67.8035
						36.725	-87.0325
						36.75	-87.0325
						36.775	-9.61455
						36.8	-87.0325
						36.825	29.0945
						36.85	-87.0325
						36.875	-9.61455
						36.9	-87.0325
						36.925	-9.61455
						36.95	-48.3235
						36.975	67.8035
						37	-48.3235
						37.025	67.8035
						37.05	-48.3235
						37.075	-9.61455
						37.1	-48.3235
						37.125	29.0945
						37.15	67.8035
						37.175	-48.3235
						37.2	29.0945
						37.225	67.8035
						37.25	-9.61455
						37.275	29.0945
						37.3	-48.3235
						37.325	29.0945
						37.35	-87.0325
						37.375	-87.0325
						37.4	-48.3235
						37.425	-48.3235
						37.45	-9.61455
						37.475	-9.61455
						37.5	-48.3235
						37.525	-9.61455
						37.55	29.0945
						37.575	-87.0325
						37.6	29.0945
						37.625	-48.3235
						37.65	67.8035
						37.675	-9.61455
						37.7	29.0945
						37.725	29.0945
						37.75	67.8035
						37.775	29.0945
						37.8	-87.0325
						37.825	-48.3235
						37.85	-9.61455
						37.875	261.348
						37.9	29.0945
						37.925	-48.3235
						37.95	29.0945
						37.975	-48.3235
						38	-87.0325
						38.025	-9.61455
						38.05	106.512
						38.075	67.8035
						38.1	29.0945
						38.125	29.0945
						38.15	-48.3235
						38.175	-48.3235
						38.2	-87.0325
						38.225	-9.61455
						38.25	-9.61455
						38.275	29.0945
						38.3	-9.61455
						38.325	106.512
						38.35	29.0945
						38.375	-9.61455
						38.4	-48.3235
						38.425	29.0945
						38.45	67.8035
						38.475	106.512
						38.5	-48.3235
						38.525	-48.3235
						38.55	-48.3235
						38.575	-9.61455
						38.6	-9.61455
						38.625	-9.61455
						38.65	-48.3235
						38.675	-9.61455
						38.7	-48.3235
						38.725	-9.61455
						38.75	-48.3235
						38.775	29.0945
						38.8	-48.3235
						38.825	67.8035
						38.85	67.8035
						38.875	-87.0325
						38.9	-87.0325
						38.925	29.0945
						38.95	-9.61455
						38.975	106.512
						39	-9.61455
						39.025	67.8035
						39.05	-48.3235
						39.075	-9.61455
						39.1	29.0945
						39.125	-87.0325
						39.15	-9.61455
						39.175	-87.0325
						39.2	29.0945
						39.225	29.0945
						39.25	-87.0325
						39.275	-87.0325
						39.3	-9.61455
						39.325	-48.3235
						39.35	-9.61455
						39.375	29.0945
						39.4	106.512
						39.425	-87.0325
						39.45	106.512
						39.475	29.0945
						39.5	-9.61455
						39.525	-9.61455
						39.55	-87.0325
						39.575	29.0945
						39.6	-87.0325
						39.625	29.0945
						39.65	-9.61455
						39.675	-9.61455
						39.7	-9.61455
						39.725	-87.0325
						39.75	29.0945
						39.775	67.8035
						39.8	-48.3235
						39.825	106.512
						39.85	-9.61455
						39.875	-87.0325
						39.9	-48.3235
						39.925	-48.3235
						39.95	29.0945
						39.975	29.0945
						40	-87.0325
						40.025	-87.0325
						40.05	67.8035
						40.075	106.512
						40.1	67.8035
						40.125	-87.0325
						40.15	-48.3235
						40.175	-9.61455
						40.2	29.0945
						40.225	67.8035
						40.25	261.348
						40.275	1229.07
						40.3	1074.24
						40.325	1112.95
						40.35	1074.24
						40.375	1035.53
						40.4	880.692
						40.425	1267.78
						40.45	1112.95
						40.475	725.856
						40.5	1267.78
						40.525	1151.66
						40.55	1229.07
						40.575	1616.16
						40.6	919.401
						40.625	1306.49
						40.65	1538.75
						40.675	1306.49
						40.7	1306.49
						40.725	1035.53
						40.75	1267.78
						40.775	1345.2
						40.8	1035.53
						40.825	1112.95
						40.85	1577.45
						40.875	958.11
						40.9	1306.49
						40.925	1267.78
						40.95	1190.36
						40.975	996.819
						41	1190.36
						41.025	1035.53
						41.05	1151.66
						41.075	687.147
						41.1	1229.07
						41.125	1383.91
						41.15	648.438
						41.175	687.147
						41.2	1190.36
						41.225	958.11
						41.25	609.729
						41.275	996.819
						41.3	1345.2
						41.325	1538.75
						41.35	1345.2
						41.375	1616.16
						41.4	1500.04
						41.425	1538.75
						41.45	1190.36
						41.475	1383.91
						41.5	1151.66
						41.525	1461.33
						41.55	1461.33
						41.575	919.401
						41.6	919.401
						41.625	1074.24
						41.65	1500.04
						41.675	1151.66
						41.7	1538.75
						41.725	1074.24
						41.75	880.692
						41.775	996.819
						41.8	1345.2
						41.825	1538.75
						41.85	1616.16
						41.875	1229.07
						41.9	841.983
						41.925	1267.78
						41.95	2196.8
						41.975	803.274
						42	1035.53
						42.025	1887.13
						42.05	1151.66
						42.075	1112.95
						42.1	1074.24
						42.125	1112.95
						42.15	1112.95
						42.175	919.401
						42.2	1035.53
						42.225	1306.49
						42.25	919.401
						42.275	1074.24
						42.3	1306.49
						42.325	1229.07
						42.35	1500.04
						42.375	1383.91
						42.4	1345.2
						42.425	1771
						42.45	1422.62
						42.475	1693.58
						42.5	996.819
						42.525	1151.66
						42.55	1112.95
						42.575	1229.07
						42.6	1267.78
						42.625	919.401
						42.65	841.983
						42.675	803.274
						42.7	571.02
						42.725	841.983
						42.75	1229.07
						42.775	958.11
						42.8	958.11
						42.825	1074.24
						42.85	841.983
						42.875	1151.66
						42.9	841.983
						42.925	1190.36
						42.95	958.11
						42.975	1693.58
						43	1461.33
						43.025	1074.24
						43.05	1538.75
						43.075	996.819
						43.1	1112.95
						43.125	1035.53
						43.15	1190.36
						43.175	1267.78
						43.2	1345.2
						43.225	803.274
						43.25	1112.95
						43.275	609.729
						43.3	764.565
						43.325	1190.36
						43.35	919.401
						43.375	919.401
						43.4	1035.53
						43.425	880.692
						43.45	1500.04
						43.475	1112.95
						43.5	1422.62
						43.525	1925.84
						43.55	1229.07
						43.575	1267.78
						43.6	1693.58
						43.625	1500.04
						43.65	1229.07
						43.675	377.475
						43.7	1383.91
						43.725	1229.07
						43.75	1306.49
						43.775	1383.91
						43.8	2158.09
						43.825	1887.13
						43.85	1500.04
						43.875	1654.87
						43.9	1151.66
						43.925	1267.78
						43.95	2429.05
						43.975	1732.29
						44	1538.75
						44.025	1345.2
						44.05	1693.58
						44.075	1538.75
						44.1	1461.33
						44.125	1229.07
						44.15	1267.78
						44.175	1345.2
						44.2	1422.62
						44.225	1383.91
						44.25	1732.29
						44.275	1616.16
						44.3	1035.53
						44.325	764.565
						44.35	1461.33
						44.375	1306.49
						44.4	1422.62
						44.425	1577.45
						44.45	2119.38
						44.475	1693.58
						44.5	1771
						44.525	1190.36
						44.55	1577.45
						44.575	1616.16
						44.6	1500.04
						44.625	1538.75
						44.65	1887.13
						44.675	1461.33
						44.7	880.692
						44.725	1190.36
						44.75	880.692
					BREAK	45	-88.1027
						45.025	-10.6846
						45.05	105.442
						45.075	-88.1027
						45.1	-10.6846
						45.125	144.151
						45.15	-49.3937
						45.175	221.569
						45.2	105.442
						45.225	-10.6846
						45.25	-49.3937
						45.275	-10.6846
						45.3	-10.6846
						45.325	-10.6846
						45.35	-10.6846
						45.375	-10.6846
						45.4	-88.1027
						45.425	28.0244
						45.45	-10.6846
						45.475	-49.3937
						45.5	298.987
						45.525	608.659
						45.55	724.786
						45.575	647.368
						45.6	608.659
						45.625	840.913
						45.65	686.077
						45.675	453.823
						45.7	995.749
						45.725	569.95
						45.75	840.913
						45.775	608.659
						45.8	221.569
						45.825	608.659
						45.85	647.368
						45.875	608.659
						45.9	492.532
						45.925	492.532
						45.95	802.204
						45.975	376.405
						46	492.532
						46.025	569.95
						46.05	144.151
						46.075	492.532
						46.1	608.659
						46.125	608.659
						46.15	724.786
						46.175	608.659
						46.2	415.114
						46.225	144.151
						46.25	415.114
						46.275	298.987
						46.3	337.696
						46.325	763.495
						46.35	376.405
						46.375	260.278
						46.4	453.823
						46.425	337.696
						46.45	608.659
						46.475	415.114
						46.5	376.405
						46.525	376.405
						46.55	-10.6846
						46.575	66.7334
						46.6	569.95
						46.625	608.659
						46.65	647.368
						46.675	531.241
						46.7	376.405
						46.725	453.823
						46.75	453.823
						46.775	337.696
						46.8	763.495
						46.825	531.241
						46.85	763.495
						46.875	763.495
						46.9	260.278
						46.925	608.659
						46.95	763.495
						46.975	569.95
						47	453.823
						47.025	569.95
						47.05	337.696
						47.075	492.532
						47.1	492.532
						47.125	260.278
						47.15	802.204
						47.175	337.696
						47.2	492.532
						47.225	337.696
						47.25	531.241
						47.275	415.114
						47.3	918.331
						47.325	415.114
						47.35	221.569
						47.375	840.913
						47.4	879.622
						47.425	569.95
						47.45	569.95
						47.475	531.241
						47.5	337.696
						47.525	569.95
						47.55	686.077
						47.575	608.659
						47.6	608.659
						47.625	569.95
						47.65	531.241
						47.675	647.368
						47.7	647.368
						47.725	260.278
						47.75	221.569
						47.775	260.278
						47.8	608.659
						47.825	337.696
						47.85	531.241
						47.875	608.659
						47.9	453.823
						47.925	492.532
						47.95	415.114
						47.975	492.532
						48	492.532
						48.025	492.532
						48.05	647.368
						48.075	337.696
						48.1	686.077
						48.125	531.241
						48.15	453.823
						48.175	569.95
						48.2	608.659
						48.225	105.442
						48.25	260.278
						48.275	260.278
						48.3	105.442
						48.325	221.569
						48.35	686.077
						48.375	337.696
						48.4	376.405
						48.425	686.077
						48.45	840.913
						48.475	337.696
						48.5	492.532
						48.525	686.077
						48.55	531.241
						48.575	415.114
						48.6	415.114
						48.625	569.95
						48.65	337.696
						48.675	376.405
						48.7	337.696
						48.725	453.823
						48.75	531.241
						48.775	531.241
						48.8	724.786
						48.825	376.405
						48.85	569.95
						48.875	221.569
						48.9	647.368
						48.925	763.495
						48.95	531.241
						48.975	182.86
						49	453.823
						49.025	453.823
						49.05	337.696
						49.075	415.114
						49.1	608.659
						49.125	647.368
						49.15	337.696
						49.175	724.786
						49.2	531.241
						49.225	686.077
						49.25	492.532
						49.275	492.532
						49.3	492.532
						49.325	337.696
						49.35	415.114
						49.375	376.405
						49.4	221.569
						49.425	531.241
						49.45	763.495
						49.475	221.569
						49.5	298.987
						49.525	260.278
						49.55	608.659
						49.575	376.405
						49.6	492.532
						49.625	298.987
						49.65	376.405
						49.675	492.532
						49.7	647.368
						49.725	376.405
						49.75	415.114
						49.775	144.151
						49.8	376.405
						49.825	415.114
						49.85	492.532
						49.875	453.823
						49.9	337.696
						49.925	608.659
						49.95	569.95
						49.975	453.823
						50	569.95
						50.025	376.405
						50.05	376.405
						50.075	608.659
						50.1	298.987
						50.125	453.823
						50.15	531.241
						50.175	337.696
						50.2	724.786
						50.225	608.659
						50.25	376.405
						50.275	531.241
						50.3	453.823
						50.325	686.077
						50.35	686.077
						50.375	415.114
						50.4	647.368
						50.425	453.823
						50.45	724.786
						50.475	453.823
						50.5	415.114
						50.525	337.696
						50.55	453.823
						50.575	724.786
						50.6	686.077
						50.625	531.241
						50.65	647.368
						50.675	415.114
						50.7	182.86
						50.725	453.823
						50.75	569.95
						50.775	376.405
						50.8	453.823
						50.825	453.823
						50.85	337.696
						50.875	647.368
						50.9	415.114
						50.925	608.659
						50.95	647.368
						50.975	686.077
						51	569.95
						51.025	608.659
						51.05	298.987
						51.075	66.7334
						51.1	763.495
						51.125	492.532
						51.15	337.696
						51.175	415.114
						51.2	531.241
						51.225	608.659
						51.25	260.278
						51.275	763.495
						51.3	492.532
						51.325	492.532
						51.35	879.622
						51.375	298.987
						51.4	415.114
						51.425	453.823
						51.45	298.987
						51.475	260.278
						51.5	531.241
						51.525	144.151
						51.55	453.823
						51.575	453.823
						51.6	492.532
						51.625	337.696
						51.65	569.95
						51.675	531.241
						51.7	415.114
						51.725	337.696
						51.75	376.405
						51.775	415.114
						51.8	724.786
						51.825	415.114
						51.85	608.659
						51.875	415.114
						51.9	415.114
						51.925	337.696
						51.95	724.786
						51.975	415.114
						52	221.569
						52.025	995.749
						52.05	686.077
						52.075	724.786
						52.1	415.114
						52.125	492.532
						52.15	453.823
						52.175	686.077
						52.2	840.913
						52.225	802.204
						52.25	221.569
						52.275	647.368
						52.3	724.786
						52.325	647.368
						52.35	337.696
						52.375	531.241
						52.4	608.659
						52.425	453.823
						52.45	531.241
						52.475	337.696
						52.5	337.696
						52.525	260.278
						52.55	492.532
						52.575	337.696
						52.6	492.532
						52.625	686.077
[truncated: 305 more rows]
[truncated: 48 more columns]

## Sheet: Figure 3a
500-photon groups
Brightness (cps/uW)	Fpolarization	Lifetime (ns)	Spectral CM (nm)
207.764	-0.110724	5.60969	667.199
231.713	-0.363176	4.19034	662.962
250.41	0.0291264	2.43677	666.422
252.006	0.0313927	3.5848	665.344
280.032	-0.358639	5.66577	667.422
289.099	0.108162	1.59817	662.044
293.466	-0.281153	3.53588	664.853
294.114	-0.0579456	1.94544	664.201
309.503	-0.0771057	2.16587	663.602
368.033	-0.436793	0.654531	665.385
381.008	-0.211947	5.94317	667.211
401.381	-0.0920067	2.03302	667.226
409.05	-0.0084114	5.17788	670.386
416.443	-0.212917	4.10208	663.126
441.844	0.0630306	2.79014	664.355
450.777	0.193386	1.49344	670.561
454.229	-0.112587	4.89925	666.571
459.652	0.0435981	1.82392	661.519
464.066	-0.0181611	3.42695	665.009
467.808	-0.246624	5.31565	668.29
481.335	0.201157	5.62766	667.964
501.005	-0.191375	0.926273	663.037
505.25	0.255212	1.20555	665.267
516.729	-0.0846207	1.13462	665.263
522.527	-0.153373	1.60289	665.801
527.78	0.0186804	2.50709	666.466
530.066	-0.0170701	4.41766	666.627
531.472	-0.0849759	2.79427	670.272
538.314	-0.106423	0.976225	662.973
552.727	-0.132156	6.32585	667.598
565.555	-0.192534	1.05873	667.972
579.703	0.101066	1.27859	664.563
583.096	0.00368082	6.54226	667.424
585.227	-0.103825	1.94171	666.818
598.756	0.00280099	1.99649	665.337
622.404	-0.197468	5.08052	667.76
638.493	0.0109581	1.70426	664.91
693.425	0.0469824	3.195	664.545
711.605	0.035949	1.70419	667.357
721.23	-0.0254715	3.08921	668.443
729.085	-0.0125967	0.511027	666.314
740.496	0.0809742	1.41677	662.964
748.999	-0.0203298	1.71426	670.487
753.212	0.0518206	3.46915	666.64
767.699	-0.336037	3.3022	663.31
775.737	-0.139486	2.46888	666.756
776.372	-0.0736201	2.39609	672.728
812.869	0.0854653	0.782925	667.41
890.324	-0.238181	2.05367	668.242
910.614	-0.118158	0.682814	663.783
963.097	0.0700029	2.60804	668.322
983.149	0.0706842	1.68552	668.818
988.079	-0.0832209	1.87102	663.743
1030.97	-0.0746852	1.30658	664.66
1095.39	0.0953392	2.12661	669.193
1107.99	-0.112916	2.31666	666.615
1123.48	0.0631672	0.95793	663.072
1165.7	0.0163236	1.10648	668.065
1170.34	0.0155318	1.56283	661.075
1180.62	0.0531349	1.54746	664.806
1186.92	-0.0510514	1.52811	663.425
1209.48	0.0519967	1.07428	663.79
1213.99	-0.0363726	1.90521	660.731
1234.67	0.0437502	1.51198	665.391
1252.23	0.115657	1.24165	660.946
1255.46	0.0207787	1.33243	665.417
1277.49	-0.0223657	1.43124	664.441
1303.22	0.0130051	1.11955	670.354
1311.37	-0.0597576	1.71462	668.435
1343.66	-0.0863339	1.38647	660.159
1354.24	0.0766424	2.04551	662.606
1357.11	-0.0231448	1.59832	663.021
1382.32	-0.0207303	1.91525	668.683
1402.17	-0.0995739	1.15729	664.215
1412.57	0.00392545	0.379951	667.268
1420.33	-0.00385723	1.36796	667.304
1433.37	0.0652339	0.920729	663.628
1471.25	0.0436627	2.32135	669.134
1474.32	-0.114641	2.49092	666.659
1495.3	-0.00410131	1.72399	667.974
1497.85	0.0766247	1.39665	663.508
1499.74	-0.031065	1.60482	661.408
1507.11	0.0830224	1.63562	661.178
1514.25	-0.0633657	1.78242	661.334
1516.69	0.0960765	1.17437	661.803
1518.55	-0.0512538	1.4143	669.548
1544.52	-0.0407436	1.66535	663.514
1554.28	-0.00483907	1.5232	663.551
1559.46	0.0812174	1.72551	660.755
1563.9	-0.0777438	1.63291	663.55
1568.32	-0.0408551	2.5091	668.104
1571.91	-0.126391	1.52644	668.516
1601.68	-0.123417	1.51095	663.35
1602.7	-0.0906237	1.68829	659.161
1602.74	-0.0250713	1.48344	662.587
1626.92	0.0258477	2.02072	663.418
1642.27	-0.0188336	1.44457	659.27
1645.24	-0.0139913	1.79839	667.426
1651.9	-0.0253573	2.79118	667.403
1654.38	-0.00279729	1.75062	666.74
1655.82	0.000486154	1.45871	657.135
1659.02	0.00272003	1.79274	661.698
1690.74	-0.102728	1.1571	659.99
1715.53	0.0509135	1.31249	663.169
1728.75	0.050622	1.65356	669.658
1750.65	-0.140163	1.56897	663.273
1756.96	-0.000669304	2.41129	667.73
1771.18	0.0447584	0.365141	665.145
1779.23	-0.0762278	2.38495	668.94
1781.82	-0.0639689	1.32625	660.214
1800.04	-0.0199648	1.45843	662.562
1850.01	0.178765	1.24758	663.553
1865.47	-0.132019	1.33764	661.742
1889.81	-0.0390488	1.79211	668.81
1910.98	-0.0228804	1.05144	667.554
1916.49	0.0244365	2.15212	667.598
1932.05	0.00986662	1.5257	663.177
1938.59	-0.0983404	2.03921	663.46
1959.31	0.00346934	1.5239	661.993
1975.03	0.0093994	1.96164	660.2
2005.96	-0.00302613	1.28744	662.336
2007.28	-0.00908651	2.20417	667.689
2023.99	-0.17995	1.68908	660.085
2024.54	0.0450787	1.41066	660.935
2042.77	-0.165716	1.42265	662.37
2045.61	-0.0574543	1.89888	660.192
2045.96	-0.015248	2.35461	666.761
2058.65	0.0805349	1.44551	660.321
2059.7	-0.0684399	2.69941	666.728
2060.73	-0.0402765	1.73813	667.765
2073.51	-0.169085	2.17437	659.945
2087.83	-0.0369485	2.10194	666.969
2097.99	0.00156134	0.363126	665.843
2105.03	-0.105061	1.61119	661.271
2112.35	0.0913201	1.40709	663.627
2124.03	0.0138621	1.85679	663.134
2131.47	-0.040798	1.68085	668.528
2142.27	0.0610583	1.3937	662.274
2158.6	-0.0114863	2.00866	667.659
2169.11	0.0842034	1.51054	670.227
2170.32	0.0487913	1.05512	660.283
2178	0.0824141	1.98308	662.028
2196.34	-0.063232	1.65137	660.205
2235.11	0.0674264	1.76648	659.879
2235.72	-0.0164293	1.24659	665.568
2236.52	0.0244654	1.5296	662.517
2258.53	0.0235796	2.11997	659.752
2286.15	-0.0573037	1.39638	660.255
2311.1	-0.052275	2.20199	669.669
2316.77	-0.115085	1.75518	662.173
2325.92	-0.0112236	2.06523	669.888
2338.71	-0.0399846	1.53092	665.968
2341.44	-0.0421604	0.820249	665.182
2365.22	-0.0342851	1.1691	661.916
2374.15	-0.0113563	1.3977	662.588
2399.49	0.028548	1.31706	664.219
2406.92	0.0341874	1.10928	662.671
2432.55	0.0111301	1.24085	669.124
2449.61	-0.000370658	1.18932	667.091
2457.42	-0.0912909	1.4847	659.606
2506.32	0.002458	2.18394	664.756
2529.26	0.0880891	1.39951	667.518
2540.69	-0.0735115	1.68382	666.532
2584.58	0.0319383	0.61041	665.29
2633.09	-0.0587158	2.03506	663.252
2775.79	-0.183092	2.20457	663.811
2805.76	-0.103799	0.636673	663.677
2812.36	0.0796921	0.495348	669.918
2846.07	0.0608132	1.73486	668.542
2849.99	0.0519716	2.02467	668.849
2853.15	-0.0897446	1.69989	667.251
2921.52	0.0778009	1.8039	669.61
2972.43	-0.0408304	1.81365	666.797
2973.01	-0.0623979	1.88963	669.684
3016.76	0.081614	0.65921	665.405
3017.27	0.0132952	1.50619	663.506
3039.56	0.205048	2.19948	662.893
3102.7	0.0177144	0.491455	666.437
3117.34	0.0320171	1.94814	666.717
3136.31	-0.0505125	2.12561	668.921
3139.42	0.0387847	1.58697	666.38
3183.92	-0.0304374	0.770799	668.546
3218.12	-0.0748768	2.16276	666.388
3228.43	0.0745891	1.09364	669.292
3231.45	-0.0305183	1.94505	669.575
3253.65	0.0274476	0.420327	670.591
3280.13	0.0588694	1.51611	670.452
3322.12	0.0161407	1.03766	667.279
3327.69	0.00603971	1.72507	667.406
3338.55	0.0321994	0.697806	670.339
3342.36	-0.0846551	0.640766	664.984
3378.33	0.101946	0.633079	666.584
3383.67	0.0502193	2.0018	666.665
3395.46	0.0587402	1.37384	671.25
3400.81	0.0788	0.562619	665.495
3433.46	-0.118154	1.69239	668.906
3476.46	0.0581174	1.70623	668.093
3528.88	0.0339694	1.85055	668.759
3618.13	-0.0139074	1.66853	667.122
3673.79	-0.0465584	1.25187	664.926
3685.1	0.132826	0.956803	668.853
3703.07	-0.00951384	1.63745	668.18
3708.57	-0.107992	1.53598	668.561
3725.48	-0.0925982	1.58836	668.958
3774.43	0.0046875	2.04283	668.72
3823.08	-0.041529	0.732029	667.12
3916.07	-0.0567661	1.15411	667.581
3946.56	0.0223001	1.68922	667.577
3956.71	-0.066856	0.958409	665.762
3965.54	0.0455589	0.931449	665.719
3985.04	-0.0517115	1.09032	668.934
4014.12	0.0174769	1.82086	671.23
4016.36	-0.0114463	1.58	670.975
4040.39	0.0840225	0.855224	668.509
4053.46	-0.0115239	1.22921	667.386
4078.35	-0.0818251	1.532	673.624
4081.62	0.118861	0.870403	669.466
4082.54	0.068387	1.89046	665.246
4091.23	0.0683271	1.05166	666.981
4108.61	-0.0109526	1.99994	669.21
4171.39	0.0331966	0.914621	666.91
4264.61	0.0328239	1.51016	671.749
4270.34	0.0625154	2.11478	668.147
4288.99	-0.00204891	0.782754	667.527
4341.15	0.0127027	0.774293	665.517
4368.66	0.146294	1.84996	668.846
4426.01	0.0341174	1.79258	667.238
4445.69	0.106161	0.724999	668.415
4461.46	-0.017224	0.879194	669.422
4537.64	-0.0121773	1.78425	671.867
4602.89	-0.0419444	1.55543	671.673
4617.54	0.110965	1.00132	668.865
4659.74	-0.0321856	0.761604	669.732
4666.41	-0.032191	0.82829	668.886
4671.52	0.0607074	1.04375	669.683
4682.63	0.00200851	0.960366	669.791
4741.81	-0.0273746	1.04817	670.784
4756.5	0.0457187	1.04551	669.186
4780.23	-0.0371505	0.7355	667.382
4879.03	-0.100284	0.893434	669.366
4888.93	0.09146	1.60026	669.491
4942.33	-0.0130372	1.73271	670.285
4948.95	-0.00408702	1.11225	668.251
4962.6	0.0885285	1.1216	670.158
5001.99	-0.0540502	1.14006	666.179
5017.32	0.0882629	1.99219	668.14
5025.07	0.0254687	1.25276	668.462
5033	-0.0469449	1.11547	670.617
5047.66	-0.119305	1.37113	672.229
5099.73	-0.0142465	2.02429	668.167
5127.24	0.0492576	1.42916	658.823
5135.1	0.0540413	1.52924	669.32
5149.09	0.0444424	1.93339	668.034
5175.1	-0.00912034	1.89195	672.086
5182.55	0.0586797	1.12953	670.516
5191.15	-0.00856746	0.987893	670.244
5416.4	0.0101978	1.74263	670.643
5434.76	0.0625841	1.5775	667.442
5443.98	0.0387318	1.62915	670.62
5560.41	-0.0850309	1.55975	670.059
5563.45	-0.142003	1.3861	656.489
5598.25	0.0213764	1.45359	666.236
5621.88	-0.0328342	1.33853	670.833
5627.19	-0.0860129	1.36252	668.621
5676.64	-0.146459	1.599	657.401
5689.77	-0.0281403	1.85942	670.805
5692.43	-0.0517975	1.44089	672.171
5701.39	-0.0234182	1.34188	670.239
5717.54	0.000208337	1.24516	670.591
5725.41	-0.00452977	1.37531	668.126
5734.16	0.0190878	0.979518	670.4
5740.83	0.0143501	1.49216	655.569
5744.27	0.137181	1.56432	670.259
5773.2	0.0756642	1.56929	670.068
5784.53	0.00955287	1.31231	671.193
5787.28	0.0237058	0.890579	668.395
5800.55	0.0378318	1.34074	670.187
5800.57	0.0283967	1.04068	670.907
5804.35	-0.0565184	1.05276	671.815
5813.1	-0.0518016	1.1699	669.591
5817.11	0.0142152	1.21971	667.427
5842.08	0.0565839	1.74777	673.099
5865.71	-0.00711177	1.27719	666.911
5875.87	0.0988647	1.66912	670.108
5891.17	-0.0141518	0.88809	666.575
5895.54	-0.00474402	1.30238	670.259
5897.9	0.075251	1.60924	669.745
5913.75	0.00464154	1.77371	669.317
5926.65	0.0657534	1.48048	668.936
5940.69	0.0234054	1.73887	670.01
5959.01	0.0161213	1.4119	667.408
5972.33	0.00455729	1.66471	668.124
5997.17	0.098405	1.4697	667.876
6006.6	0.0138949	1.31679	668.203
6023.91	0.0279399	1.44995	657.449
6058.68	-0.0799325	1.2134	669.658
6103.46	-0.0190361	1.93023	668.637
6104.2	0.0418299	1.57675	667.163
6154.53	-0.00037107	1.02345	669.144
6165.74	-0.0237612	1.72873	669.18
6180.63	-0.0798553	1.35099	669.351
6182.34	0.0323092	1.29762	668.661
6185.49	0.0276298	1.65961	669.994
6190.75	0.107054	1.15753	667.696
6197.48	-0.0377983	1.78232	672.216
6214.82	0.0415851	1.05957	666.492
6216.95	0.0182318	0.908959	670.52
6233.3	-0.0419478	1.69457	664.429
6259.2	-0.00516315	1.70721	667.941
6269.06	0.0694536	1.19198	669.421
6292.14	-0.00519875	1.47662	669.588
6303.36	0.0600379	1.65712	667.524
6304.11	0.0229988	1.18786	668.672
6306.75	-0.00223033	1.423	668.801
6325.58	0.032032	1.37658	669.907
6331.73	0.0320204	1.57062	668.658
6335.47	0.101873	0.945314	668.798
6340.41	-0.0199568	1.31814	667.344
6340.81	0.0832274	0.73987	667.315
6365.19	-0.0797442	1.2405	669.095
6371.76	0.0831345	1.70648	668.186
6378.1	0.00401596	1.79654	668.858
6389.59	0.0784297	1.70701	669.555
6401.32	0.0318904	1.68937	668.789
6428.07	-0.0239333	1.07988	669.286
6432.82	0.0271852	0.978398	666.357
6454.35	0.0178575	2.01008	669.597
6458.72	-0.101083	1.71173	668.568
6478.74	0.0178206	1.8005	669.981
6486.75	-0.0332539	1.47649	671.784
6492.54	0.00851693	1.11907	669.764
6502.73	-0.000777303	1.62006	670.909
6503.42	0.0502664	1.59406	670.685
6515.51	-0.000791385	1.69817	668.332
6517.3	0.00848475	1.75466	668.296
6520.97	0.00848	1.63546	670.381
6535.09	0.0723333	1.43021	670.374
6551.43	-0.0286452	1.70013	669.778
6559.13	-0.0193791	1.41278	667.583
6561.22	0.0176979	1.54226	667.777
6572.79	-0.0518244	1.22185	668.829
6596.04	-0.00551038	1.01264	668.864
6596.28	0.00375227	1.01288	666.412
6608.48	0.0129986	1.41889	669.202
6612.67	-0.0290907	1.26181	666.28
6617.14	0.0546521	1.51406	669.881
6617.71	0.0315038	1.6526	669.937
6629.57	-0.0425694	1.77565	670.052
6644.76	-0.0159256	1.53352	668.423
6655.31	0.0962014	1.23934	670.946
6657.17	-0.0333239	1.71337	669.885
6688.73	0.0452506	0.859642	666.731
6695.84	0.0543556	1.71821	665.659
6700.61	0.114552	1.6569	667.686
6702.9	-0.116528	1.16838	668.015
6704.26	-0.00561457	1.51972	667.613
6717.13	-0.0333476	1.61912	669.885
6720.4	0.0674881	1.35174	665.202
6732.63	0.00359611	1.68119	668.424
6736.44	0.0266837	1.75805	669.063
6787.47	-0.055615	1.29253	665.917
6799.22	-0.0472176	1.40597	667.915
6810	-0.0518305	1.19889	669.833
6810.97	0.0173441	1.09781	668.625
6833.84	0.118724	1.74535	668.019
6836.88	0.104886	1.94431	670.154
6872.22	-0.0149823	1.28538	669.964
6883.12	-0.0221877	1.85319	668.654
6890.54	-0.0288094	1.73264	670.472
6912.19	0.0319863	1.574	670.147
6917.21	0.0816336	1.40421	671.532
6941.26	-0.0242324	1.84827	670.013
6942.97	0.113769	1.35812	668.17
6948.82	-0.00313287	1.34646	671.498
6958.83	-0.0881254	1.80587	668.31
6970.84	0.052287	1.65402	668.902
6976.82	-0.00126556	1.90941	669.56
6981.05	-0.0334474	1.80446	668.67
6996.96	-0.0288577	1.45396	669.941
6999.13	-0.0702162	1.65792	669.971
7006.47	0.0262741	1.76205	668.114
7030.17	-0.0013164	1.5225	669.389
7035.4	-0.0426515	0.948366	664.065
7053.11	-0.0120166	1.33133	666.943
7058.72	0.0216081	1.64984	670.787
7063.17	-0.0426587	1.40509	667.846
7063.25	0.0579848	1.79486	668.452
7065.94	0.0629056	1.34732	669.496
7068.91	-0.0518367	0.884413	669.846
7091.19	-0.0295568	1.84443	669.098
7108.23	-0.0208254	1.77981	670.485
7110.72	0.105998	1.30667	669.57
7120.05	0.0622461	1.33988	666.013
7120.75	-0.0312737	1.57491	668.152
7154.36	0.0764696	1.77719	671.869
7174.23	0.0764242	0.889121	668.285
7174.85	0.0184377	1.78197	665.933
7181.59	0.067247	1.60973	670.625
7188.41	-0.0930566	1.69203	670.879
7196.22	0.00310922	1.74867	668.487
7200.88	-0.0152101	1.43625	669.455
7209.65	-0.0564179	1.63525	670.224
7250.64	-0.0289671	1.69859	670.942
7279.32	-0.028979	1.71972	669.857
7279.75	0.0139227	1.2491	671.4
7282.97	-0.0106917	1.5415	670.343
7293.46	0.0441574	1.48539	670.598
7299.22	0.0395769	1.54244	668.146
7309.14	0.00783417	1.79679	668.133
7329.19	-0.0792541	1.55958	668.527
7344.28	-0.07468	1.27208	667.073
7349.1	-0.0518429	1.49359	668.602
7350.59	0.0120946	1.50589	670.877
7351.65	-0.00617411	1.77579	668.712
7358.3	0.0399812	1.78683	670.068
7364.07	-0.0061839	1.79377	669.772
7368.79	0.0312437	1.48072	667.142
7388.12	0.0181364	1.24029	665.653
7388.7	-0.074664	1.40566	668.681
7402.56	0.0439791	1.42621	668.233
7412.47	0.0165896	1.71929	668.2
7445.15	0.0877633	1.59754	670.032
7447.51	0.0294319	1.96626	668.436
7449.18	-0.042726	1.55829	666.562
7451.93	-0.00373141	1.70996	665.49
7455.44	-0.0837583	1.53343	667.325
7457.37	-0.0603648	1.4228	667.363
7462.32	-0.0837549	1.63258	670.45
7487.02	0.00319268	1.70887	667.095
7515.92	-0.0700646	1.61588	669.107
7517.31	0.0346882	1.48751	668.641
7528.18	-0.00631007	1.45834	668.738
7536.28	0.0346614	1.60422	666.086
7539.94	-0.0212361	1.47062	666.394
7542.24	0.0255478	1.47299	671.55
7543.4	0.134807	1.52712	666.077
7548.86	0.0510448	1.66269	667.118
7552.1	0.0118796	1.58079	666.752
7558.8	0.0353123	1.33591	666.637
7566.52	0.0379368	1.76578	668.348
7572.84	-0.0336459	1.56165	669.917
7584.13	-0.0840868	1.43268	666.97
7585.84	-0.0291004	1.7739	668.922
7601.27	0.0755059	0.9585	668.979
7631.98	0.052713	1.73499	668.995
7640.65	0.0526986	1.69075	670.529
7658.15	-0.0291277	1.69709	670.26
7665.02	0.0299394	0.990535	671.561
7667.83	0.0344794	1.40364	671.004
7671.12	-0.0064156	1.58663	671.549
7701.33	0.0162689	1.65365	668.177
7711.25	0.00263662	1.28072	666.76
7715.51	0.00717325	1.53532	669.676
7715.76	0.0298743	1.54877	668.521
7719.87	0.0117092	1.50887	669.117
7766.63	0.0343467	1.21394	671.618
7796.54	0.0569806	1.8126	669.277
7805.14	0.0418591	1.62844	666.44
7811.68	-0.0778889	2.01922	670.018
7812.69	-0.0214722	1.76297	666.105
7825.61	-0.0291889	1.62992	669.252
7831.13	-0.0382555	1.76422	669.752
7844.71	-0.0233859	1.50034	668.621
7848.04	-0.0473216	1.53312	667.39
7853.83	0.111256	1.82228	668.702
7855.6	0.0840675	1.19853	669.35
7871.27	-0.00417184	1.41358	666.375
7875.05	0.0251461	1.68128	669.685
7887.92	0.0156554	1.64071	666.689
7898.12	-0.0654373	1.39289	670.576
7901.35	-0.0345533	1.43062	666.255
7913.71	0.0748965	1.54952	668.467
7937.91	-0.0156528	1.51977	667.117
7940.14	0.00244618	1.54082	669.025
7943.92	-0.0605874	1.29101	665.235
7953.97	0.0522007	1.63611	667.907
7964.06	0.0867364	1.46778	665.936
7965.97	-0.00662135	1.27739	669.395
7975.23	0.0295545	1.30107	670.148
8015.07	-0.0235683	1.6145	668.247
8015.48	0.0545099	1.76064	667.968
8035.31	0.0611155	1.80533	668.509
8035.94	0.0259801	1.84744	667.938
8039.27	0.106295	1.64975	670.026
8043.73	-0.0337831	1.82756	672.359
8050.43	0.0791625	1.56745	669.572
8053.63	0.0204265	1.60722	668.513
8066.35	0.041412	1.48794	669.564
8067.76	0.0153965	1.71075	668.584
8077.07	0.119759	1.12965	668.556
8082.56	-0.0112144	1.19941	666.246
8086.35	0.015877	1.39236	668.877
8120.83	-0.0247772	1.39822	668.973
8125.84	-0.0699103	1.6061	669.357
8154.92	0.146949	1.62412	666.812
8160.92	0.0932376	1.90143	667.529
8179.14	0.00418264	1.53869	667.056
8179.71	0.0214802	1.49474	669.052
8186.88	0.0690385	1.82385	668.037
8187.53	0.0698912	1.45045	667.148
8187.78	-0.0518589	1.70783	669.335
8207.64	-0.0203031	1.42443	669.493
8213.64	0.0743549	1.5644	668.878
8220.06	0.0112422	1.72445	668.524
8241.87	-0.0022947	1.53078	670.054
8246.85	0.0157243	1.60885	669.656
8248.12	0.0214015	1.74745	668.578
8251.76	0.116475	1.58521	666.32
8259.92	-0.0518601	1.54173	669.638
8260.55	-0.00454068	1.52613	665.219
8263.89	-0.030471	1.65283	666.95
8279.58	-0.0108558	1.95047	668.016
8288.22	-0.110378	1.91687	668.942
8288.95	0.0427036	1.75107	667.152
8295.17	0.00667417	1.62545	669.502
8300.71	-0.0203444	1.6267	669.811
8307.2	-0.0304998	1.71962	670.68
8321.63	-0.0109019	1.94237	668.849
8330.03	0.175064	1.92618	667.259
8337.76	0.0246407	1.54402	666.877
8349.68	0.0651232	1.4526	670.038
8354.19	0.00401121	1.54503	668.48
8361.33	-0.0248695	1.36355	665.58
8367.92	0.0381047	1.5731	667.676
8376.41	0.051588	1.70089	668.213
8379.93	-0.0338716	1.65197	666.674
8398.19	-0.0585305	1.65333	667.756
8400.69	0.0106242	1.80318	667.412
8408.99	0.0470474	1.72433	669.705
8416.44	-0.039202	1.58517	666.283
8420.9	0.0380414	1.71593	670.289
8424.84	-0.00468612	1.75639	669.588
8434.18	-0.0996183	1.43374	669.164
8443.6	0.0335207	1.73024	669.552
8452.02	0.0451225	1.49588	667.706
8463.26	-0.0159215	1.57503	668.852
8464.31	0.0125342	1.54788	667.382
8478.59	0.0155141	1.54347	670.557
8479.84	0.0379719	1.5941	669.613
8483.03	-0.0024562	1.46983	669.315
8483.33	-0.0473722	1.60645	669.532
8508.47	0.0693695	1.63931	670.655
8515.51	-0.00247726	0.760466	668.608
8532.36	-0.0159544	1.21492	671.169
8564.76	0.0378735	1.66824	665.424
8567.86	0.0154362	1.25225	667.584
8574.67	0.0190409	1.78005	670.031
8580.42	0.12309	1.61522	668.906
8581.66	0.0104009	1.75227	669.854
8581.76	-0.0518654	1.70142	668.279
8587.28	0.0378477	1.24105	667.833
8589.64	0.0708042	1.51611	669.624
8601.16	-0.0204715	1.5898	669.509
8602.17	0.0856435	1.53776	667.257
8603.02	0.0378298	1.75776	669.489
8605.86	-0.0220738	1.54088	670.6
8607.47	-0.0159896	1.44097	667.31
8609.83	-0.0832565	1.56731	670.613
8615.89	0.0647194	1.6216	670.454
8620.25	-0.065163	1.77446	669.334
8626.55	-0.0967006	1.55264	669.311
8630.15	-0.0832489	1.74603	672.207
8630.54	0.0333153	1.60301	668.968
8633.58	-0.0204847	1.58008	668.653
8656.03	0.104997	1.53423	666.949
8677.55	0.0332651	1.71473	672.042
8678.02	0.124277	1.75371	669.234
8686.22	0.0145879	1.79993	666.866
8687.32	-0.0384267	1.88934	668.266
8696.39	-0.0115508	1.58965	670.003
8697.2	0.0018874	1.23893	669.994
8698.96	0.0690779	1.75621	668.782
8702.78	-0.00707484	1.76672	669.426
8703.09	-0.00259579	1.58155	667.692
8713.59	0.0511415	1.49862	669.431
8718.08	-0.0135411	1.9565	670.438
8718.42	0.0287434	1.66154	668.519
8740.6	-0.0250048	1.41132	667.487
8744.89	-0.0205293	1.64768	669.548
8747.24	-0.00065217	1.45037	671.239
8752.38	0.0466797	1.6805	668.16
8757.4	0.0152759	1.62526	668.508
8761.82	-0.029488	1.53601	667.11
8771.99	0.0555431	1.59625	670.566
8774.36	0.0510646	1.12652	667.206
8774.64	-0.060819	1.48334	668.931
8778.38	-0.0518684	1.7532	668.919
8783.84	-0.0518684	1.40397	669.531
8789.03	-0.00929116	1.67081	667.217
8803.61	-0.0563425	1.61264	668.627
8808.59	-0.0050047	1.94171	670.997
8814.52	-0.0394186	1.53843	670.904
8836.57	-0.0205651	1.44926	670.507
8839.18	0.00626509	1.74528	666.965
8843.55	-0.0437338	1.81963	666.733
8847.95	-0.0160981	1.51317	669.147
8854.54	0.0617511	1.61238	666.702
8855.83	0.0107243	1.63777	668.945
8856.23	-0.0953368	1.70148	666.004
8861.93	-0.00269226	1.66611	670.669
8862.99	-0.0566417	1.69514	670.226
8870.96	-0.0295188	1.40863	668.613
8871.47	0.0107125	1.8687	669.687
8871.51	0.0107125	1.22601	669.271
8878.99	-0.105507	1.44465	667.226
8887.65	0.0107004	1.71339	670.909
8890.31	-0.0308605	1.82336	668.648
8902.07	0.0894821	1.82706	669.294
8903.82	0.0250074	1.72269	664.808
8910.26	-0.0265741	1.73826	666.666
8910.82	-0.028717	1.76843	669.197
8912.6	0.0598297	1.82314	668.647
8914.07	-0.0563383	1.41892	670.371
8919.25	-0.0351748	1.97535	669.133
8922.02	0.00350144	1.57928	669.586
8924.99	0.0272157	2.01848	667.271
8925.51	-0.043773	1.79609	670.65
8930.2	0.0508723	1.57184	667.44
8930.85	0.104476	1.2894	668.914
8944.08	0.0508555	1.5917	670.584
8947.76	-0.0416548	1.85949	668.08
8949.55	0.0507411	1.727	669.5
8952.01	0.0486945	1.51404	666.876
8952.12	-0.0786666	1.6069	667.931
8960.17	0.0722096	1.83345	665.986
8965.87	0.020649	1.64604	667.636
8967.13	-0.00942439	1.55329	669.595
8980.82	-0.0920515	1.63849	668.031
8988.29	-0.0340151	1.3759	669.26
8989.64	-0.0250874	1.35947	667.376
8999.63	0.0731063	1.54161	669.237
9006.62	-0.0675001	1.95116	668.56
9027.99	-0.0309389	1.61306	669.253
9030.21	0.0462905	1.77133	668.281
9032.37	-0.0429484	2.04195	668.991
9034.45	0.00988135	1.65814	666.135
9038.97	0.0313744	1.92207	668.988
9045.88	0.0485632	1.88831	668.082
9048.39	-0.0159295	1.94397	670.192
9049.27	-0.0563333	1.68077	670.593
9053.32	0.0248587	1.45329	667.775
9066.07	0.010569	1.49052	669.825
9071.76	-0.0697119	1.62148	667.608
9072.37	0.0239439	1.71796	670.128
9086.58	0.0548713	1.82207	666.962
9088.5	0.0060939	1.58902	669.262
9088.6	-0.0563318	1.68907	668.315
9095.79	-0.00951738	1.50466	669.943
9104.48	-0.0206658	1.57278	672.241
9107.31	0.00764031	1.17774	667.975
9111.72	0.041741	1.7811	668.133
9111.97	-0.0481508	1.42811	668.671
9113.98	0.0105346	1.3004	669.088
9115.77	-0.0206699	1.71549	669.058
9117.03	0.0684806	1.61099	666.079
9121.23	-0.0340439	1.90215	669.613
9122.14	-0.00730036	1.54362	668.598
9125.78	-0.0610293	1.80688	670.836
9133.16	0.0419439	1.63567	669.158
9135.26	-0.0697001	1.60847	668.712
9135.55	-0.0162205	1.51006	669.076
9142.68	0.0290625	1.6177	666.522
9144.02	0.0461629	1.50329	670.149
9157.61	0.0327813	1.58636	668.487
9160.39	0.00604627	1.85329	667.664
9162.02	0.0416877	1.42941	668.42
9164.99	0.0283191	1.67443	669.342
9175.33	-0.0162368	1.65402	667.746
9181.37	-0.0652372	1.25124	667.896
9181.9	-0.0296025	1.61829	669.183
9193.25	0.0104785	1.81903	667.537
9199.44	-0.0696882	1.29331	668.953
9204.19	-0.0524778	1.63856	665.745
9205.2	0.0104701	1.39673	669.139
9209.54	0.0332849	1.80488	670.183
9213.23	-0.0867862	1.61049	665.519
9217.85	-0.0028964	1.52473	671.465
9220.34	-0.00289778	1.42032	668.044
9220.86	-0.0289611	1.81313	669.374
9222.1	-0.016081	1.8798	669.016
9232.5	0.0549696	1.57904	670.241
9240.18	-0.0874867	1.55597	668.968
9252.21	0.088972	1.6791	670.504
9253.51	0.0193381	1.54878	670.216
9255.6	0.0118047	1.64381	669.725
9255.62	0.0371394	1.40784	669.615
9257.25	-0.0340726	1.37215	670.558
9259.36	0.0118016	1.57579	668.467
9271.06	0.0104244	1.68225	668.768
9280	-0.0375894	1.52147	666.373
9283.26	0.0371123	1.55429	669.043
9289.62	-0.109714	1.27651	669.699
9295.4	0.0589127	1.78073	670.3
9299.81	-0.0310868	1.28585	667.781
9300.2	0.0148529	1.45227	672.057
9311.58	0.0237406	1.7612	668.08
9311.87	0.0192923	1.66787	668.38
9317.92	-0.0225266	1.82142	667.044
9326.99	0.0859899	1.46554	671.168
9334.82	-0.00539899	1.82848	670.869
9335.41	0.13934	1.55283	668.946
9341.56	0.0815216	1.59786	670.208
9344.72	0.0845595	1.89826	669.575
9348.16	0.0681732	2.00076	670.664
9348.43	-0.127463	1.68859	668.829
9350.53	0.0245772	1.55137	668.991
9355.07	-0.0462197	1.75463	666.358
9358.36	0.00147306	1.50016	671.622
9360.06	0.0592664	1.77993	669.906
9366.18	-0.0118678	1.52334	667.061
9369.59	0.165941	1.70607	671.376
9371.64	-0.00297983	1.62332	670.673
9375.69	-0.0247881	1.77006	667.51
9380.76	0.0673793	1.70431	671.072
9387.77	0.0192336	1.50052	670.411
9390.22	-0.0652098	1.62329	669.07
9397.37	-0.0118814	1.58178	667.642
9397.47	0.0147822	1.47931	666.734
9406.58	0.0503238	1.52164	670.791
9407.22	0.0369927	1.68281	672.449
9409.36	0.00948887	1.78043	668.911
9411.07	-0.00300078	1.58181	666.873
9416.6	0.0147685	1.69771	668.291
9420.88	0.0202314	1.74973	669.786
9427.41	-0.0482796	1.38194	668.374
9431.22	0.0192004	1.52788	667.822
9432.1	-0.0118965	1.64852	668.461
9432.45	-0.0207813	1.58894	668.789
9432.67	-0.0376929	2.03846	666.709
9434.8	0.139137	1.50649	670.088
9442.61	0.0673048	1.60687	668.954
9443.28	-0.0462735	1.88431	669.838
9443.98	0.0223145	1.92855	667.326
9449.9	-0.0207872	1.69574	670.501
9463.32	0.015914	1.89361	668.242
9466.37	-0.0334291	2.00258	666.612
9476.4	0.0813299	1.28077	670.068
9491.93	-0.0296805	1.34438	669.055
9502.72	0.0822412	1.64047	667.055
9508.99	0.0102642	1.61487	668.352
9509.05	0.103478	1.47207	669.679
9515.72	0.0679597	1.57833	669.32
9516.19	0.0280132	1.88226	667.536
9516.19	0.0324516	1.75401	669.822
9516.44	0.0191362	1.58304	667.633
9517.71	-0.0248953	1.70335	666.999
9528.62	-0.0208137	1.68698	667.601
9536.16	0.0629156	1.68465	666.282
9543.61	-0.0825501	1.38775	668.957
9554.42	-0.0296956	1.93378	670.56
9563.14	0.0372193	1.45754	668.94
9565.32	0.0778651	1.89106	667.138
9572.32	0.0634534	1.50796	669.106
9578.38	0.0368326	1.52675	670.192
9582.54	0.00931791	1.89805	666.93
9583.83	-0.0720529	2.01648	667.913
9591.64	0.0146454	1.58463	668.465
9594.5	-0.118403	1.90454	668.39
9595.92	0.0200812	1.75239	669.929
9596.06	-0.0121064	1.57573	667.347
9610.21	0.0178548	1.78945	667.135
9612.02	0.0767085	1.40998	670.047
9613.46	0.0457233	1.72155	669.006
9617.41	0.0606637	1.71146	668.95
9618.6	-0.00310824	1.57308	669.591
9619.73	-0.00559446	1.52907	671.046
9623.22	0.00927865	1.70557	667.494
9625.26	0.0101888	1.68752	669.695
9627.77	0.0157788	1.67641	668.741
9632.12	-0.0430136	1.45833	665.442
9635.26	-0.0341479	1.75511	673.912
9636.38	-0.0208492	1.51815	669.346
9639.06	-0.0563129	1.54998	667.144
9640.91	-0.00133318	1.58077	668.368
9641.78	0.00574553	1.34502	668.816
9645.29	0.010176	1.80546	669.874
9645.56	0.0855296	1.68296	669.495
9660.77	0.0145981	1.34465	668.373
9661.21	0.00573402	1.52401	668.221
9664.53	-0.0250029	1.7552	668.612
9671.38	-0.0184521	1.49695	668.802
9672.23	0.034912	1.86219	667.111
9675.19	0.111948	1.66567	667.906
9679.18	0.0200117	1.43584	670.323
9680.67	0.0411706	1.39825	669.399
9681.01	-0.027006	1.48217	668.776
9683.58	0.0677531	1.49907	669.948
9685.43	0.00571973	1.71354	668.737
9685.8	-0.0430191	1.47104	667.84
9686.06	0.00290981	1.45468	667.251
9693.92	-0.0678182	1.66671	668.174
9698.11	-0.0297296	1.76663	668.633
9698.17	-0.0607413	1.66617	669.355
9699.34	-0.0293072	1.78481	669.031
9701.01	0.0190009	1.64498	669.659
9706.09	-0.0430211	1.67505	666.591
9715.86	-0.0873167	1.80608	667.537
9718.83	0.0101295	1.57424	670.9
9718.93	0.0234174	1.81326	669.976
9725.05	0.0456117	1.23239	670.677
9729.38	-0.0651678	1.506	667.837
9731.76	0.00287736	1.49565	667.422
9735.53	-0.0253097	1.65701	669.287
9741.1	-0.00316953	1.396	667.613
9744.75	0.034831	2.06247	666.784
9749.8	0.0101101	1.09069	667.252
9751.24	0.0588161	1.58153	668.712
9751.71	-0.00317476	1.78375	670.367
9764.09	-0.0142329	1.81054	669.879
9764.65	0.00124618	1.52079	667.548
9766.72	0.0809351	1.38779	668.998
9787.1	0.076482	1.64777	666.077
9787.77	0.00283801	1.46268	669.03
9788.32	0.023365	1.45187	668.808
9795.21	-0.0076221	1.48651	669.598
9799.43	0.134002	1.66777	670.465
9801.61	0.0720379	1.4862	666.77
9802.26	0.0369944	1.62702	670.743
9807.43	0.0100743	1.85888	670.624
9812.47	0.0327145	1.7541	668.911
9815.46	-0.0697789	1.71605	670.623
9823.38	0.0327048	1.66122	667.37
9825.77	0.0189123	1.54823	669.509
9828.61	0.0583207	1.53928	668.949
9831.63	0.0475621	1.7392	667.15
9832.41	-0.0398928	1.62654	668.604
9838.16	-0.0784273	1.72069	669.953
9840.39	0.0774787	1.77208	665.429
9844.06	0.0412259	1.88439	668.515
9845.4	-0.0297635	1.52547	667.867
9852.27	-0.0253415	1.78551	669.197
9855.31	0.0113299	1.77791	668.642
9855.42	-0.0872699	1.34629	669.956
9856.48	0.0689071	1.80133	667.542
9860.74	-0.0430364	1.15574	668.997
9860.98	0.019864	1.76052	667.601
9862.47	0.111772	1.74687	670.677
9867.29	0.051795	1.70549	669.42
9868.12	-0.0142937	1.61498	670.152
9868.81	0.0198578	1.55861	669.245
9868.95	-0.0563057	1.56344	669.741
9875.11	0.0432371	1.79472	666.809
9876.14	0.0807924	1.44041	669.205
9877.92	0.0326568	1.72811	669.618
9884.04	-0.00576572	1.55171	670.228
9886.89	0.0816895	1.86747	666.028
9888.89	0.0321343	1.65384	668.822
9890.9	-0.0474612	1.56055	669.377
9891.93	-0.0253521	1.60654	669.776
9893.68	-0.0849975	1.69916	668.567
9901.47	0.0603015	1.71628	667.233
9904.67	0.0277001	1.74458	669.103
9908.42	-0.0399243	1.74387	668.943
9910.12	-0.0143179	1.66055	670.443
9910.21	0.0261041	1.87121	668.206
9920.39	-0.0297803	1.7016	667.584
9926.38	0.00116102	1.45631	666.11
9931.62	-0.166808	1.64663	670.585
9934.41	0.00999694	1.20783	668.455
9945.61	-0.0121076	1.76748	669.563
9948.21	-0.0607227	1.49199	668.25
9950.44	0.00998732	1.39569	669.26
9951.39	-0.0165292	1.71751	669.524
9961.49	-0.047465	1.63557	667.6
9963.96	-0.02979	1.61262	668.39
9966.88	0.0409082	1.78547	669.366
9967.52	0.0541636	1.60096	669.355
9973.87	0.0850859	1.78497	669.788
9976.95	0.00113495	1.54507	670.621
9977.44	0.0939177	1.68181	668.657
9980.33	-0.0032849	1.38663	667.82
9980.34	0.0143876	1.56485	669.448
9981.06	-0.0186242	1.62849	669.694
9984.06	-0.0465828	1.72919	669.869
9984.65	0.0364745	1.90512	668.601
9989.16	0.15575	1.66808	668.297
9990.61	0.205411	1.84995	666.82
9991.42	0.0232158	1.43638	669.527
10005.5	0.10713	1.52727	669.983
10012	-0.0828021	1.73322	670.009
10015.3	0.0276154	1.65923	667.829
10017.9	0.0187803	1.78725	670.566
10020	0.0276118	1.44596	669.037
10020.4	0.0850254	1.69748	669.705
10028.5	0.00552477	1.74532	671.442
10029.3	-0.00772392	1.68132	667.669
10031.7	-0.0636886	1.95394	667.985
10031.9	0.120338	1.44559	670.632
10033.8	-0.0252597	1.71463	666.662
10035.6	-0.0298057	1.62474	667.508
10036	-0.0121426	1.65192	666.996
10054.1	-0.0466204	1.55024	667.925
10059.2	0.0099228	1.40944	668.729
10061.2	-0.016567	1.56012	669.808
10063.3	0.00460488	1.49451	664.872
10071.1	0.00459829	1.68824	668.426
10075.4	0.0708584	1.85078	670.267
10077.8	0.0275683	1.61559	669.593
10086.9	0.0187341	1.66312	669.246
10088.5	0.0410023	1.60831	669.281
10092.5	-0.00589447	1.58477	671.097
10092.5	0.0324727	1.68629	671.161
10098	-0.00333962	1.68791	669.15
10100.1	0.089336	1.70364	670.974
10104.6	-0.0165816	1.86668	667.927
10107	-0.0695372	1.53145	666.012
10125.9	0.014296	1.72702	668.594
10127.3	0.0363556	1.62012	670.122
10130.1	-0.0165902	1.88326	668.304
10131.4	-0.0298264	1.50571	667.786
10133.7	-0.00165737	1.81213	669.057
10134.3	0.0363498	1.55087	668.23
10134.8	-0.00165804	1.35229	670.131
10141.4	-0.0210055	1.51001	669.86
10144.7	-0.0165951	1.86617	669.269
10147.5	0.0980965	1.56055	669.341
10149	-0.0144516	1.41491	670.357
10152.6	0.0319237	1.6704	668.753
10154.6	-0.0613302	1.64558	670.591
10159.5	0.00104302	1.44832	667.573
10163.7	-0.00778025	1.95828	670.411
10167.9	0.0583745	1.66597	668.782
10172.8	-0.0298352	1.76231	669.09
10173.9	0.0196222	1.79843	669.071
10178	0.0319041	1.58962	668.463
10182	-0.0298371	1.72162	669.036
10184.4	0.0186698	1.64315	669.174
10186.7	-0.0210188	1.66696	668.588
10193.8	-0.0783429	1.18725	669.805
10198.4	0.0343506	1.85837	667.764
10198.7	0.0855378	1.839	667.813
10200.1	0.00984128	1.78498	668.252
10200.7	-0.00338641	1.62143	668.199
10201	-0.0386594	1.44498	669.214
10205.7	-0.00779756	1.38442	667.435
10207.3	0.00021843	1.86113	667.083
10208.4	0.0323766	1.82197	670.456
10212.3	-0.0485655	2.06419	668.53
10215.2	0.0195914	1.73312	669.667
10216.2	0.0855146	1.57085	667.142
10217.7	0.0671409	1.35954	671.774
10219	0.00542212	1.7016	668.897
10224.5	0.0274601	1.6541	668.335
10229.4	-0.0315332	1.65976	669.367
10231.6	-0.0342555	1.79846	670.818
10239.7	-0.0272785	1.65014	669.647
10239.7	-0.122408	1.48489	668.721
10240.3	0.0274486	1.51843	669.929
10241	-0.0315383	1.92871	666.455
10245	0.0230378	1.55582	670.289
10246.1	0.00540784	1.24342	668.512
10249.6	-0.0783909	1.56139	670.123
10254.2	0.159648	1.96533	669.524
10257.7	0.0362497	1.69838	667.018
10269.1	-0.00341701	1.62045	671.127
10274.6	0.0897017	1.67602	667.626
10278.6	0.00539082	1.87441	672.784
10286.2	-0.0254532	1.56099	668.466
10287.7	0.0172078	1.65428	667.064
10295.8	0.0141925	1.68288	670.92
10297.5	-0.00411637	1.64515	668.217
10303.6	-0.0254357	1.7483	666.601
10310.1	-0.0297026	1.79315	667.325
10310.3	-0.11796	1.90675	670.481
10310.5	0.0758506	1.5249	670.17
10314.1	0.0362047	1.54064	669.719
10321	-0.0315729	1.65819	669.884
10321.9	-0.0571163	1.62916	669.195
10324.7	-0.0741455	1.63539	669.65
10326.4	0.0317908	1.64467	672.137
10329.8	-0.0210599	1.49481	669.268
10333.1	0.119864	1.84891	668.745
10337.2	-0.0430807	1.50249	670.772
10339.8	-0.0443511	1.75605	670.479
10342.6	0.0833479	1.71471	670.18
10353.8	-0.00842079	1.63245	668.451
10355	-0.0606944	1.6687	667.566
10362.7	9.55906e-05	1.53011	669.5
10367.5	0.0273575	1.38934	671.287
10369.3	0.00245456	1.67816	668.792
10371.2	0.0273549	1.50413	669.898
10380.8	0.0767791	1.77034	669.286
10384.4	-0.00346773	1.36914	667.473
10386.4	-0.043085	1.5863	667.444
10390.1	0.0933669	1.75516	667.995
10396.6	0.0109483	1.60257	669.238
10396.7	0.018534	1.73298	668.527
10398	0.0141319	1.8106	669.889
10400.1	-0.0342836	1.62526	667.599
10405.7	-0.0298835	1.66996	667.754
10411.8	0.00972293	1.58359	670.057
10414.7	0.0361258	1.57174	668.459
10417.3	-0.0430877	1.87254	669.437
10418.1	0.0279532	1.68995	669.296
10424.8	-0.00348523	1.83496	669.378
10427.7	0.0724619	1.78263	667.85
10428.7	0.0364541	1.65979	671.915
10429.1	0.110918	1.78516	670.323
10431	0.00531232	1.54389	667.987
10432.8	0.00531143	1.71493	667.4
10433.7	0.0194325	1.48595	667.778
10434.9	0.0619756	1.84284	667.954
10437.8	-0.0122906	1.66995	668.748
10450.4	-0.0358817	1.68211	670.796
10458.3	-0.0297916	1.73749	666.703
10459	-0.0342933	1.79885	668.802
10460.5	-0.00610923	1.66947	671.268
10463.7	0.124065	1.73604	669.68
10471.3	1.18308e-05	1.88574	670.102
10480.9	0.0448711	1.78377	669.778
10481.7	0.0140831	1.74637	670.149
10485.2	0.0108896	1.82632	667.533
10486.1	-0.00612364	1.68407	668.818
10486.2	-0.0979418	1.75762	667.185
10488.4	-0.0383259	1.699	667.998
10488.7	-0.0430939	1.59173	665.873
10489.4	0.0321522	1.77239	668.859
10499.6	0.0668429	1.7148	669.01
10501.6	-0.0914668	1.61069	670.514
10506.9	-0.0529144	1.86402	669.124
10509.1	0.0406421	1.62294	670.307
10509.2	0.0316558	1.58947	668.696
10511.2	0.0661557	1.72152	666.339
10512.3	0.0228595	1.62469	669.169
10518.3	0.0316492	1.72708	670.539
10521.1	0.0316472	1.51957	671.47
10526.3	0.053626	1.2496	668.203
10539.2	-0.0784351	1.68989	669.699
10544.2	-0.0650778	1.35984	669.484
10546.1	0.0576186	1.47835	669.553
10547.1	0.0108492	1.55686	669.978
10552.5	-0.00190903	1.68274	669.733
10554.6	0.031623	1.69342	668.141
10554.9	0.0235986	1.85179	671.091
10556.2	-0.0614318	1.73738	670.187
10561.8	0.062384	1.63269	669.6
10563.1	-0.0468789	1.97478	667.263
10564.8	-0.0699364	1.83812	669.584
10573.7	0.0745977	1.64532	669.773
10583.1	-0.0474964	1.74121	669.299
10584.3	-0.113411	1.57131	670.454
10591.2	-0.0468924	1.5144	666.773
10596.9	-0.0518909	1.53921	668.051
10609	0.0140103	1.59053	665.765
10609.6	0.00416305	1.7793	666.308
10612.2	-0.0656955	1.75729	668.058
10618	-0.0444467	1.79516	669.847
10618.9	0.0533027	1.68856	669.65
10620	0.023552	1.52646	669.968
10624.8	0.00229938	1.57036	670.522
10625.3	-0.0724387	1.71714	668.81
10629.3	0.000820859	1.31897	666.196
10636.4	0.0667038	1.58577	670.722
10637.9	-0.0211448	1.63689	668.362
10638.6	0.114762	1.82536	666.725
10638.8	-0.0123604	1.51288	669.646
10639.9	-0.0123608	1.29524	669.053
10641.5	-0.0317062	1.63753	670.483
10646.9	-0.027459	1.8053	670.105
10648	0.000812429	1.69794	667.477
10648	-0.0128841	1.73827	668.289
10667.1	0.049108	1.67842	669.059
10669.3	-0.016762	1.4273	668.507
10674.2	-0.0572115	1.58361	670.062
10674.3	0.000800621	1.68056	669.324
10679	0.0403162	1.55411	669.572
10681.2	0.0126158	1.62021	666.64
10683.6	0.035922	1.6009	669.351
10688.2	0.0489941	1.63342	666.962
10690	-0.0426861	1.83502	666.897
10691.8	0.0359159	1.66334	670.279
10693.3	0.0574863	1.67306	667.692
10697.8	-0.0738427	1.67235	668.963
10705.1	-0.0274837	1.79227	671.342
10705.2	0.0402959	1.57727	669.813
10708.9	0.0234894	1.73392	669.151
10713.6	-0.0572217	1.67098	670.222
10715.2	0.0277327	1.6685	669.759
10726.1	0.0534472	1.61168	669.3
10726.8	-0.0123902	1.74762	669.661
10728	0.0149811	1.92349	669.929
10738	0.0314933	1.76388	670.764
10739	-0.00361686	1.70224	666.2
10743.4	-0.00201725	1.62425	670.19
10751.2	0.0885311	1.54683	669.973
10756.1	-0.016788	1.68933	670.648
10762.8	-0.0657277	1.41033	667.849
10766.3	0.0534121	1.46549	668.719
10770.3	0.00221427	1.53283	669.386
10771.5	-0.0147722	1.91186	669.676
10787	0.0319273	1.63688	670.178
10789.5	0.0533919	2.00611	670.25
10796.2	0.0276747	1.76113	668.623
10799.8	0.00219731	1.47965	668.894
10806.2	0.0402186	1.57437	668.716
10808.4	0.0616309	1.7449	668.598
10808.4	-0.0487549	1.72966	671.26
10813.4	0.0665292	1.84933	669.175
10814.9	0.00512436	1.71354	668.424
10818.4	-0.0211923	1.76946	670.055
10839.2	-0.0738188	1.58615	667.312
10841.9	0.0616011	1.72331	667.389
10846.8	0.00641523	1.9686	667.806
10848.9	-0.0518934	1.70697	668.88
10851	-0.091214	1.77991	668.139
10853.5	-0.0105671	1.58834	670.259
10855.1	0.019144	1.75543	669.083
10862	-0.073815	1.61661	668.513
10867.9	-0.143959	1.65073	668.391
10867.9	0.084013	1.58901	668.875
10875.9	0.0379567	1.7187	666.849
10880.3	-0.0257827	1.91102	667.351
10882.6	0.0912728	1.70402	670.117
10883.5	0.0191253	1.56317	667.798
10887.7	-0.0130403	1.78416	666.822
10888.5	-0.0784853	1.61347	669.378
10889	-0.0360475	1.73589	670.611
10892.1	0.074288	1.73884	669.938
10896.2	-0.0255953	1.75903	669.137
10897.1	0.0839809	1.49856	670.766
10900.4	-0.00368157	1.56386	669.223
10902.6	-0.113254	1.57276	668.098
10903.7	-0.0275659	1.46674	668.858
10904.9	-0.00806612	1.69748	667.019
10907.4	0.0318399	1.59188	670.063
10911	0.0506698	1.82584	669.001
10912.4	-0.0657589	1.82913	670.342
10918.3	-0.0530307	1.73283	669.622
10931.1	0.0572799	1.5956	668.636
10933.1	0.00212175	2.14803	668.89
10933.5	-0.0124582	1.48019	667.312
10939.7	0.0275741	1.5422	669.24
10940.8	0.0488809	1.67455	669.014
10942.7	0.0402997	1.67364	667.995
10943.5	0.0572695	1.70893	671.349
10943.8	0.0488785	1.62452	668.495
10946.5	-0.060657	1.68198	668.476
10947.6	0.0657509	1.75557	669.408
10947.9	0.016654	1.57733	665.353
10950.6	-0.0475132	1.78645	667.06
10955.3	-0.00637525	1.58789	669.189
10958.2	0.0707715	1.65563	669.292
10959.5	-0.0212283	1.5762	669.341
10963.1	0.0190736	1.83467	669.447
10965.2	-0.00213827	1.60568	670.098
10967.8	0.069975	1.73901	668.41
10976.3	0.0707538	1.63241	670.408
10978.1	-0.00371202	1.48053	667.736
10982.2	-0.021234	1.66497	668.995
10983.5	-0.0106314	1.84206	668.873
10983.7	-0.0191149	1.76103	670.17
10987	-0.00639146	1.6541	669.169
10989.8	0.0970196	1.59195	667.442
10990.8	-0.0387554	1.63786	668.992
10991.1	-0.0106351	1.75875	666.778
10993.4	-0.0168571	1.63484	671.321
10999.5	0.0190502	1.71266	671.358
11011	-0.0173641	1.58751	667.393
11016.2	-0.070021	1.68996	669.377
11018.6	0.0225454	1.76643	668.035
11023.8	0.103851	1.57457	670.221
11028.1	-0.0106531	1.59611	670.811
11032.4	-0.023377	1.75633	670.485
11043.3	0.0911087	1.50828	668.225
11048.3	0.0529412	1.74861	667.613
11050.9	0.0181485	1.50543	667.877
11052.7	0.0269029	1.65531	669.16
11058.7	0.0274925	1.49064	666.696
11063.8	-0.00466096	1.75134	668.174
11065.2	0.0359679	1.64709	669.128
11071.1	0.0317239	1.60692	669.161
11074.6	-0.0562725	1.71863	667.239
11078.9	0.0486769	1.61728	667.018
11079.3	0.0181328	1.49418	671.01
11080.7	0.0401964	1.76586	668.739
11088	-0.0149214	1.63726	668.8
11096.2	0.0105103	1.53351	667.62
11096.8	-0.081078	1.85102	668.538
11101.4	-0.0615579	1.46355	669.756
11102.9	0.146157	1.82229	667.801
11131.8	0.0443972	1.66107	668.291
11132.5	-0.0107032	1.74957	669.593
11134.1	0.00802287	1.69795	666.505
11134.5	0.0224775	1.76396	670.241
11134.8	-0.012522	1.6935	667.693
11141.1	0.120679	1.61272	669.272
11144.8	0.0359111	1.75569	668.385
11145.6	0.0231959	1.75023	670.66
11153.9	-0.0169022	1.82972	668.339
11156.6	0.000593758	1.64279	666.96
11160.6	-0.0954737	1.5932	668.42
11166.1	-0.0276701	1.70154	668.65
11175.9	-0.0234364	1.66777	668.564
11179.1	0.000584539	1.70374	668.405
11183.1	0.0673801	1.78724	668.256
11186.8	-0.129373	1.66858	669.56
11190.8	0.0613018	1.60036	670.332
11192.4	0.0146915	1.6284	669.94
11192.7	0.0146913	1.64422	668.585
11193.1	-0.0700522	1.85113	667.995
11194.3	0.00495127	1.68496	670.492
11195.6	-0.00379504	1.43858	668.899
11196.9	0.023163	1.62641	670.527
11198.3	-0.0300328	1.99598	667.501
11202.3	0.0967734	1.78149	669.099
11203.4	0.031183	1.64634	667.832
11205.2	0.0206976	1.85806	669.656
11214	-0.00380194	1.5276	669.712
11214.7	0.0443351	1.68956	669.251
11217.7	0.0443329	1.91428	668.548
11222.7	-0.0169211	1.93197	667.782
11233.6	-0.0234598	1.90881	668.602
11235.5	-0.0276969	1.74887	667.729
11239	0.0224174	1.71178	668.581
11246.1	-0.047526	1.68998	671.536
11247	0.0273671	1.52991	670.264
11248.4	0.00618619	1.61325	669.183
11250.5	0.0617504	1.65051	666.957
11251	0.0146567	1.68047	669.891
11251.7	0.0443077	1.51779	670.326
11253.1	0.0231272	1.69207	669.81
11255.4	0.0188899	1.59305	668.234
11256.1	-0.0107614	1.69726	668.508
11256.1	-0.0737516	1.87787	667.378
11258	-0.0234697	1.86507	669.304
11262.1	0.0180336	1.69952	670.62
11266.6	-0.0107663	1.70832	668.423
11277.5	-0.0658314	1.77622	668.239
11283.8	-0.0107742	1.7954	669.859
11284.9	-0.0404214	1.58285	669.759
11285.8	-0.0700682	1.65431	668.502
11302.5	0.0311202	1.62743	669.793
11302.8	0.0400353	1.87088	668.391
11303.2	-0.0531318	1.82805	670.149
11306.7	0.0267483	1.63638	666.102
11313.6	0.0136372	1.68066	668.955
11316.8	-0.0107895	1.60312	669.317
11317.4	-0.04316	1.73093	668.506
11322	0.0146149	1.7219	668.442
11324.7	0.120474	1.57351	672.45
11328.2	0.0908294	1.90484	669.632
11328.4	0.0230799	1.81904	670.24
11329.8	0.0442505	1.62503	669.241
11331.7	0.0230778	1.80956	668.807
11332.6	0.0146087	1.57671	669.216
11334.9	-0.0256881	1.86363	669.761
11335.7	0.00613854	1.70905	669.659
11349.3	0.0660336	1.67407	670.762
11352.1	-0.0108057	1.52744	670.938
11354.9	-0.0446773	1.62554	666.37
11362.6	-0.0213263	1.78402	670.45
11370.7	0.0907889	1.62418	668.101
11380.8	0.0103475	1.70067	666.758
11383.5	-0.0446856	1.71211	668.558
11394.8	0.099232	1.81342	668.847
11395.7	-0.0387765	1.85694	667.113
11396	-0.0150586	1.68408	670.129
11397.2	-0.00823551	1.93722	669.512
11397.8	-0.113026	1.75313	669.053
11399.9	0.00610398	1.76151	668.396
11402.3	-0.0531567	1.52497	670.701
11403.5	0.12462	1.70292	669.787
11413.7	-0.0169725	1.80513	668.832
11419.6	-0.0700908	1.67558	670.173
11420.6	0.03572	1.62586	669.567
11427.6	0.0780383	1.59625	669.969
11431.3	0.000483715	1.56555	668.571
11438.9	-0.0868187	1.66666	668.463
11440.1	-0.0531661	1.86225	670.074
11441	-0.0531663	1.75664	668.424
11441.1	0.122697	1.78256	672.432
11441.2	0.0441701	1.80383	668.156
11443.3	-0.00661511	1.88754	668.747
11446.4	0.0568622	1.75531	669.146
11449.6	0.0528521	1.49876	666.993
11450.1	0.0397579	1.54003	668.199
11451.9	0.0399307	1.69842	669.218
11457.3	0.0459258	1.6699	667.468
11460.7	0.0737776	1.45206	670.058
11461.2	-0.00239191	1.94451	669.935
11466	-0.00239422	1.67944	668.24
11471.7	0.00183438	1.59859	667.92
11474	-0.0257161	1.45785	669.552
11478.8	0.00606205	1.76877	668.955
11482.8	-0.0447143	1.86841	671.264
11489.6	-0.0447162	1.66493	664.889
11490.3	0.00918748	1.60087	669.136
11499.1	-0.0235646	1.58884	666.487
11502.8	-0.0562624	1.85039	669.038
11504.1	0.149894	1.57114	670.857
11505.6	0.065278	1.5321	666.473
11523.2	0.0920566	1.94557	670.562
11526.4	-0.0235751	1.69008	666.824
11526.8	0.00603678	1.69553	669.303
11529.1	-0.00665518	1.70915	667.95
11533	0.0440644	1.64638	666.697
11533.4	-0.00665714	1.6254	669.991
11536.8	0.0187219	1.66573	667.528
11544.9	0.0266095	1.67928	668.547
11555.4	0.0266035	1.62505	667.601
11564.7	0.00178748	1.80932	671.875
11564.8	-0.0193603	1.6885	669.706
11577.4	0.0483941	1.73136	668.519
11585.4	-0.0235977	1.65713	668.025
11594.5	0.100703	1.82564	668.492
11599.1	0.0788981	1.79002	669.338
11599.8	-0.027832	1.58951	668.164
11608.6	-0.0405212	1.71993	669.111
11620.9	-0.0519005	1.51854	670.198
11627.5	-0.0362985	1.61282	668.239
11630	-0.0489841	1.61238	669.063
11630.8	0.00344817	1.73814	667.334
11635.7	-0.00502079	1.59811	668.112
11649.8	0.0524796	1.69937	670.027
11661.8	0.10743	1.83365	669.488
11666.4	-0.0896849	1.67905	668.818
11668.4	-0.0824056	1.67963	670.764
11676	0.0820521	1.65543	667.707
11677.4	0.0693689	1.75716	671.049
11681.1	0.0566842	1.78369	668.548
11684.6	0.128544	1.55772	668.999
11685.1	0.0439597	1.69617	669.116
11685.6	-0.00249958	1.86785	664.362
11690.1	0.0355421	1.92561	666.32
11696.4	0.039765	1.68928	668.635
11708.2	-0.0278706	1.61004	668.399
11714.4	-0.0109663	1.69041	668.969
11729.6	-0.0912729	1.77033	669.008
11732.4	0.0566462	1.70876	667.698
11740.8	-0.00252541	1.69314	668.954
11746.6	-0.0363361	1.76053	666.484
11749.4	0.00169653	1.82401	667.557
11752.5	-0.0405638	1.77454	670.656
11761.1	0.0354965	1.66901	668.874
11766.9	0.0312673	1.72941	669.302
11770.6	-0.0278925	1.73666	670.728
11776.1	0.0101344	1.82321	668.627
11783	0.00335217	1.56949	666.333
11789.5	0.0059023	1.88503	668.807
11796.8	0.0351767	1.49832	669.535
11801.2	-0.0110033	1.76405	670.366
11801.7	-0.0431944	1.76549	670.857
11811.9	0.00904664	1.72346	669.473
11838.5	0.0312233	1.6951	667.969
11845.4	-0.0388449	1.65593	666.559
11845.5	-0.0170825	1.41559	668.464
11847.7	0.0525556	1.57106	669.028
11856.4	-0.00838084	1.95836	668.569
11859.1	0.0220828	1.72777	669.366
11859.8	0.0016435	1.57315	667.236
11861.9	0.0185377	1.59448	669.163
11867.6	0.0227582	1.77116	669.957
11869.4	0.0351329	1.66773	668.705
11872.5	-0.0110333	1.5571	664.35
11874.4	0.0794039	1.7392	665.402
11877.1	0.0177221	1.57741	669.876
11878.3	-0.0237062	1.73844	669.471
11880.6	-0.00939239	1.69659	667.603
11884.9	0.000313108	1.47072	667.783
11885	-0.038991	1.66224	667.813
11886.7	-0.00681592	1.78627	667.042
11891.1	0.0220665	1.68225	668.007
11913.5	0.0177047	1.71151	669.136
11915.5	-0.0954071	1.82264	667.161
11916.4	-0.0110516	1.5191	668.647
11928.5	0.000297412	1.53172	668.997
11928.7	0.00899738	1.52149	669.755
11931.8	0.0945041	1.56444	669.18
11933.1	0.0142762	1.68866	671.28
11938	0.0263925	1.48067	667.829
11943.8	0.0353819	1.574	668.501
11947	0.0480465	1.6061	670.986
11952.6	-0.0770599	1.71045	666.969
11959.3	0.0395943	1.64073	667.972
11980.1	0.00158681	1.67523	669.2
11982.9	-0.095388	1.67279	666.116
11987.8	-0.125825	1.60469	667.036
11988.7	-0.0532958	1.61582	667.343
11989.7	-0.0153033	1.65956	666.955
11992.2	0.0100239	1.57401	670.032
11997.7	-0.00842337	1.76142	669.867
12002.1	0.0184613	1.58329	668.76
12002.6	-0.0562515	1.76168	669.847
12013.1	-0.00687048	1.6225	667.503
12026.3	-0.0649454	1.57925	669.024
12030.8	-0.0214744	1.66519	667.775
12042.5	-0.0214768	1.72877	667.665
12064	-0.0692886	1.51848	669.201
12068	-0.0432121	1.78608	668.695
12074.2	-0.049095	1.47037	671.215
12080.5	-0.00689909	1.82043	668.649
12081	0.0859349	1.62401	669.953
12082.9	0.0690545	1.71905	670.668
12094.6	0.11546	1.83375	668.491
12095.3	0.0901426	1.66146	668.803
12100.9	-0.00268833	1.65718	669.431
12105.8	0.11545	1.64799	669.996
12110.2	0.0394997	1.68636	669.323
12113.4	0.0958156	1.80082	670.338
12124.3	-0.00846059	1.75805	667.214
12163.6	-0.0744259	1.70065	669.959
12169.1	0.000212685	1.72329	667.868
12172	-0.0533365	1.79186	667.031
12179.4	0.0563289	1.65262	668.575
12184.3	0.00889285	1.64166	668.104
12197.2	0.00454537	1.81013	670.396
12201.6	-0.0264543	1.74236	667.15
12202.7	-0.0322555	1.64405	670.402
12202.9	0.00991993	1.62776	670.605
12217	-0.106676	1.78507	666.515
12218.5	-0.0388801	1.6617	668.581
12222.5	-0.00274114	1.56791	668.361
12235.2	0.0647249	1.52335	668.858
12242.8	-0.021518	1.38414	668.626
12248.4	-0.0432237	1.51682	667.408
12249.2	0.0857985	1.93355	667.23
12254.3	-0.0154047	1.78435	667.087
12257.1	0.0225435	1.78091	668.57
12262.8	0.0522668	1.5709	666.893
12270.9	0.0522614	1.78422	667.482
12286.1	0.0652708	1.74792	666.948
12290.6	-0.0575782	1.81983	669.223
12305.9	0.0695953	1.68524	669.999
12306.9	0.00143849	1.64348	667.906
12314.3	-0.0786607	1.57979	669.565
12318	-0.0238595	2.02408	669.183
12319.2	0.0478034	1.73216	666.688
12326.3	0.00986066	1.85043	664.53
12333.8	-0.0196495	1.73302	665.313
12342.6	0.0267132	1.74593	668.075
12344.8	0.0604324	1.66219	668.748
12372.9	0.0477696	1.7379	670.948
12375.8	0.0856982	1.48569	667.388
12387.4	-0.028097	1.8076	667.522
12388.9	-0.00702606	1.70097	669.222
12392	-0.00702729	1.60265	668.551
12392.5	-0.0280986	1.72595	668.787
12392.6	0.00447392	1.3356	666.361
12399.3	0.0772517	1.34716	667.651
12402.1	-0.00853965	1.61804	669.246
12409.2	0.0435329	1.98583	669.816
12425.7	-0.0365363	1.70963	668.483
12438.3	0.0825006	1.68741	668.333
12444.6	-0.0389004	1.587	668.382
12449.7	-0.091315	1.77398	668.79
12457.4	-0.0518734	1.79507	668.143
12465.4	0.0645638	1.51851	670.417
12475.9	0.0304525	1.63042	667.496
12483.7	0.0392753	1.64708	665.629
12484.1	-0.00285134	1.83341	668.061
12487.2	0.0813991	1.69411	669.044
12492.5	0.110883	1.85674	665.758
12494.7	0.073785	1.57268	669.724
12499.6	0.000101626	1.79249	669.655
12499.8	0.0392659	1.63043	669.42
12504.9	0.119296	1.71024	668.533
12534	0.00555175	1.67665	669.748
12536.4	0.0434207	1.5972	667.542
12539.2	0.0650843	1.78527	670.103
12549.9	0.0434485	1.86574	667.552
12554.5	0.00133125	1.51894	663.935
12554.8	-0.0576291	1.74437	667.185
12565.2	-0.0113071	1.5727	670.096
12597.2	-0.011319	1.77499	668.257
12599.5	0.0866981	1.70539	666.319
12603.5	-0.0576383	1.68064	668.525
12604.3	6.76453e-05	1.49407	666.859
12605.8	0.0602578	1.65123	667.857
12618.1	0.0686705	1.76513	669.235
12632.1	-0.056239	1.71365	668.052
12634.1	0.039033	1.4693	668.011
12634.3	0.0728695	1.56271	668.578
12637	0.0770777	1.75143	667.643
12648.3	0.0476855	1.72481	668.003
12649.4	0.0953164	1.63095	666.705
12654.3	-0.0266522	1.62729	668.946
12669.5	-0.0702792	1.83275	668.044
12672.9	0.0112649	1.68977	666.516
12677	0.0265362	1.5136	668.526
12677.8	0.0307452	1.65076	666.205
12683.9	0.0779687	1.9162	669.125
12694.7	0.00969059	1.44278	669.374
12709.7	-0.0997467	1.81897	667.91
12718.5	0.0349323	1.511	667.821
12721.4	-0.0603849	1.66773	667.245
12729.1	0.0223008	1.83698	667.259
12730.9	-0.066079	1.88679	669.501
12735.9	0.0517566	1.7265	668.815
12740.5	0.0389744	1.63012	671.344
12745.2	0.00435048	1.68844	668.493
12745.6	-0.0259433	1.63299	669.722
12754.3	-0.0129623	1.76243	668.818
12757.8	-0.0366264	1.71914	666.059
12763.7	0.0346345	1.68395	668.974
12778.3	-0.00717761	1.70709	667.085
12792.8	-0.0324282	1.65801	669.483
12799.9	0.0559252	1.4382	666.761
12818.1	-0.0302807	1.74606	669.125
12822.5	0.0129757	1.74576	666.547
12850.6	-1.00883e-05	1.76219	667.506
12875.7	-0.0198326	1.72039	669.647
12875.9	-0.0366574	1.67186	669.15
12890.8	0.0264278	1.75601	669.686
12917	-0.0240515	1.9207	668.884
12922.2	0.0388766	1.62802	666.908
12925.7	0.00538354	1.70941	664.319
12942.1	-0.0475879	1.67045	668.192
12955.3	-0.0534975	1.5431	670.19
12964.1	0.0172437	1.7119	667.784
13008.9	0.0179613	1.80609	668.007
13038	-0.0619206	1.59238	666.342
13052.3	0.0431618	1.64118	667.814
13073.5	0.110399	1.81614	670.692
13076.9	0.0517536	1.87032	667.726
13095.4	0.106179	1.68708	668.223
13101.6	0.030527	1.67829	669.603
13103.6	-0.0689039	1.70974	668.075
13108.5	-0.0745393	1.49772	668.748
13123.7	0.0236355	1.58328	665.926
13166.8	-0.108159	1.90563	667.504
13178.6	0.0128417	1.648	668.709
13185.4	0.00257197	1.57305	666.138
13215.8	0.0862007	1.75719	668.36
13234.5	-0.0409485	1.74787	670.039
13253.5	0.0808558	1.82715	666.214
13257.4	0.0602784	1.58301	665.373
13272.8	-0.0199573	1.63586	668.377
13273.5	0.0724424	1.62795	666.861
13315	-0.0031726	1.83965	668.369
13337.7	-0.00318083	1.54244	666.391
13410.5	-0.0325927	1.65541	668.55
13469.9	-0.0479816	1.87009	666.708
13472.1	0.0387416	1.58052	670.188
13489.2	0.00411117	1.56074	669.654
13524.1	-0.00324722	2.0444	669.97
13552.7	0.047174	1.69544	667.525
13603.2	0.00511545	1.6568	668.418
13648.1	0.0386547	1.61636	668.673
13704.2	0.0513997	1.67331	668.619
13715.9	-0.0158943	1.62308	669.432
13717.8	-0.116483	1.61851	668.805
13726.7	0.00506942	1.6468	668.083
13765.8	-0.0564617	1.48377	667.455
13800.8	0.0805046	1.67525	666.087
13813.8	0.0218062	1.78605	668.569
13843.4	0.0637114	1.49009	667.642
13846.6	0.0930517	1.46088	667.147
13916.4	-0.041098	1.75592	667.326
13918	-0.0175158	1.39063	668.75
14025.7	0.0426648	1.44774	667.408
14066.3	-0.0913937	1.78167	666.535
14156.8	0.109603	1.65938	666.461
14182.5	0.000719326	1.57961	670.919
14203.9	0.0811987	1.4841	666.845
14251.1	-0.0562119	1.58875	666.024
14277.5	0.01464	1.80146	668.543
14454.5	0.0257325	1.64992	667.398
14470.6	-0.011925	1.66986	670.245
14567.9	0.0131412	1.64795	666.041
14577.7	0.0424125	1.61423	668.072
14657.7	-0.00779589	1.66511	670.404
14975.3	-0.0287714	1.51444	666.979
15009.4	0.00463622	1.55622	667.623
15081.5	-0.0413222	1.8313	667.638
15178.4	0.0254591	1.40417	669.066
15518.7	-0.0288844	1.58551	669.224
15662.2	-0.0330825	1.76266	667.266
15908	0.0802156	1.51747	669.115
15920.1	-0.0372965	1.67504	666.695
16009.7	0.000180743	1.64845	667.852
16097.8	0.0917859	1.67976	668.014
16179.9	0.0584338	1.53287	668.016
16425.8	-0.0248949	1.51807	667.125
16433.3	-0.0373809	1.6961	669.304
16820	0.0373999	1.43728	669.065
16835.7	-0.0221936	1.41713	668.495
16959.3	0.0165728	1.62137	668.894
17002.2	0.0177373	1.74916	666.335
17025	0.0705823	1.71706	669.151
17202.3	0.100813	1.53578	668.734
17384.6	-0.0250661	1.44962	668.59
17753.7	0.0163682	1.44495	667.245
18158.2	0.054717	1.89054	667.51
18725.6	0.0119997	1.34565	668.338
18744.2	-0.0200975	1.79769	667.394
19187.7	0.00051932	1.72524	666.351
19403.9	-0.033645	1.50742	668.127
19407.4	0.0112906	1.37932	668.655
19524.3	0.032516	1.32045	667.489
19774.7	-0.00474943	1.57649	668.2
19940.3	-0.000643297	1.40494	668.09
19940.6	-0.0161952	1.68329	667.352
20359.8	-0.0626683	1.80896	667.462
20453.8	0.0818683	1.51729	667.199
20537.5	-0.0585506	1.47591	668.899
20554.8	-0.0435369	1.5508	670.191
20687.9	-0.0328571	1.70174	667.944

## Sheet: Figure 3b
500-photon groups
Brightness (cps/uW)	Fpolarization	Lifetime (ns)	Spectral CM (nm)
150.231	0.0187778	0.218463	667.217
152.428	0.149968	1.81709	662.517
153.668	-0.0851182	1.39763	658.796
153.681	0.0957274	0.0996163	666.161
156.213	-0.00272318	1.42312	660.581
161.965	-0.182613	1.60123	660.423
162.266	0.0573687	1.81043	668.669
164.474	0.083211	0.0763253	665.217
165.606	0.17646	0.194353	664.483
165.835	-0.0748569	0.425516	658.931
166.012	-0.0161465	0.91408	665.22
167.329	0.109144	0.148755	665.306
167.809	0.0153279	1.49494	662.533
167.865	0.0559389	3.61783	664.534
173.759	0.00360111	0.09697	666.159
174.673	0.103432	0.101475	666.567
175.688	-0.166123	0.106377	666.911
177.977	-0.0196224	0.527081	660.924
178.884	0.121577	0.223997	667.196
180.011	-0.116881	2.73412	658.577
180.741	-0.0360606	1.50636	660.393
180.962	0.109706	0.122419	666.449
182.595	0.0211663	0.0601786	666.545
183.957	0.080237	0.0823029	665.925
184.674	0.0557326	0.0708971	665.683
185.057	0.204318	0.139737	666.33
185.854	0.363366	0.281015	665.738
186.817	0.0563454	0.161681	665.503
187.285	-0.00176751	0.12167	666.176
188.186	0.133446	0.655712	670.155
189.709	0.0222237	0.110932	665.355
192.302	0.00937701	2.56073	668.711
193.607	0.129043	1.92734	659.044
196.047	0.254939	0.317575	665.926
196.913	0.115384	0.135014	665.34
197.118	0.168042	0.263071	668.186
198.66	0.116075	0.78941	668.104
198.66	0.0448136	2.00231	659.279
200.075	0.121854	0.210898	666.702
201.15	0.0818895	1.71759	659.807
201.773	0.11592	0.274342	668.834
202.224	-0.0598269	1.39652	658.182
203.748	0.281931	0.424159	666.334
204.624	-0.11871	2.00953	659.976
205.033	0.127614	0.656953	667.483
205.71	0.111109	0.935793	661.836
207.347	-0.084784	1.54591	659.116
208.022	0.0424562	0.760061	662.063
211.877	0.0542451	2.26579	660.033
212.421	0.0655855	0.0808325	667.716
214.293	-0.124965	2.58612	662.057
214.427	0.352584	0.169785	667.222
214.81	0.0658053	1.06709	659.864
214.83	0.0545661	1.04526	666.401
214.983	0.0131459	0.880098	663.612
215.132	-0.0352909	0.160537	669.134
216.021	0.0240751	0.290985	662.894
216.133	0.0264887	0.0812686	665.78
218.948	0.2841	1.91917	666.699
221.301	0.0338592	0.219461	666.381
222.608	0.156642	0.0699251	666.891
226.082	0.171927	0.215898	666.212
227.311	0.0462728	1.60896	664.487
228.854	0.315147	1.07813	666.736
231.826	0.00589879	2.70138	663.043
234.159	0.335821	0.293965	665.836
235.035	0.0519023	0.116396	663.473
236.793	0.0621461	0.824452	665.287
237.3	0.100385	0.165623	665.629
237.55	0.0369991	0.0666762	666.226
238.461	-0.0756403	0.115747	668.016
239.788	-0.0428367	1.60145	657.977
240.156	0.127674	0.144059	665.951
244	0.0627931	0.0681675	665.086
244.228	-0.094744	1.34023	662.359
246.022	0.0598177	0.0933981	664.712
248.466	-0.0730852	0.448721	660.833
248.767	0.0415171	0.0679803	664.019
249.04	0.0523113	0.101361	665.889
249.733	0.197626	0.268208	664.699
252.833	0.395787	1.5735	665.443
253.032	0.0572923	0.0950753	665.708
253.977	0.106705	0.293255	667.177
255.012	-0.122319	1.43182	660.624
255.591	0.0100762	0.0757644	665.463
257.408	0.0944922	0.0837504	666.516
258.246	0.0849096	0.217579	667.36
259.936	-0.0684256	2.22732	656.759
261.922	0.0941716	1.96851	663.57
261.945	0.111768	0.0884956	665.128
263.369	-0.0577559	0.920393	658.936
264.425	0.122407	0.588922	667.9
265.069	0.0469274	1.63522	658.844
265.706	0.143584	0.315901	667.339
266.261	0.112101	0.607575	663.204
266.361	-0.0783686	1.73146	659.389
269.544	0.16462	0.259819	664.671
271.758	0.269778	1.59347	665.699
276.844	0.106771	1.33988	667.464
276.858	0.0282151	2.50153	660.58
278.029	0.0178576	1.99084	657.79
278.988	0.0379482	2.02725	660.292
279.844	0.367988	1.8303	666.127
280.574	0.0583359	0.246974	665.374
285.885	-0.00736461	1.97976	659.792
293.872	0.0761199	0.21587	664.823
297.17	-0.0458371	1.40612	659.139
297.282	0.189512	0.860277	666.718
299.221	0.0035541	1.41131	659.243
301.339	0.0100396	0.568274	662.808
301.386	0.148269	0.186212	667.124
303.769	0.0457951	0.176459	666.909
306.286	-0.0251777	1.36173	658.687
307.208	-0.000993475	0.097019	667.697
313.189	-0.0895338	0.0877316	666.016
315.084	0.0363216	0.996177	672.625
320.018	0.0499426	1.85728	657.536
320.795	0.34026	1.44888	665.061
321.639	0.00563361	0.265196	670.049
321.718	0.0620284	1.24265	663.481
323.837	0.185714	0.10482	665.966
329.532	0.00069262	1.17433	660.557
331.114	0.0105998	1.53295	659.606
335.213	0.0475811	0.114295	663.936
337.665	0.0226849	1.81851	666.778
341.175	0.0628611	0.801963	667.03
341.869	0.0978279	0.203715	666.227
344.348	0.142729	0.106173	665.126
348.356	-0.0139079	0.0945141	665.973
350.547	0.11785	0.117729	667.665
355.152	0.0274484	0.0939501	665.291
356.152	0.048588	0.230838	668.127
358.099	0.0598749	2.10137	669.675
358.788	0.108859	0.0910936	666.943
359.037	-0.00392509	1.76993	661.452
360.057	0.246325	0.23657	666.394
360.679	0.000991873	0.0991624	668.211
361.655	0.0123517	1.61584	659.627
362.022	0.108708	1.77097	670.936
365.161	-0.0234107	0.116836	665.761
367.299	0.0792179	0.0726666	666.736
372.876	-0.0221016	0.0804304	664.349
372.894	0.299484	1.13134	669.152
373.093	0.0549616	0.117181	664.937
379.389	0.0694308	0.0891281	665.352
379.622	0.0214913	1.15392	664.256
379.646	0.0358742	0.0723616	664.081
380.447	0.142459	1.50691	664.622
381.068	0.00236789	1.7506	662.61
381.091	0.204016	0.0770996	666.993
384.222	0.0595141	1.7069	657.119
385.575	0.0832989	0.160596	666.828
387.053	-0.122227	1.78405	659.678
387.593	-0.0470072	1.30124	660.794
390.184	0.0888946	1.0609	663.782
392.336	-0.0115363	0.329424	665.871
393.208	0.0218616	0.0952525	664.446
393.351	0.224936	1.47723	660.672
393.648	0.150535	0.130541	665.044
394.395	0.0123652	0.113419	666.206
394.675	0.00607329	0.0675357	665.369
395.656	0.121739	0.502379	669.865
400.827	0.136089	0.0771352	664.316
401.576	0.0315767	0.618554	667.516
401.812	0.0135086	1.87267	664.792
403.65	0.0218125	0.0763717	663.72
412.268	0.125808	0.0794554	667.173
412.309	-0.0262857	0.84941	664.571
414.303	0.0941351	0.967645	663.235
414.641	0.0267875	0.618448	665.823
415.925	0.0969758	0.0878813	664.418
416.002	0.214364	0.13175	667.688
417.472	-0.0163383	0.123913	665.33
420.2	-0.0545728	1.41583	659.591
420.708	0.0157335	0.0664849	665.985
422.18	0.0173585	2.00315	667.328
422.408	0.0443374	0.070958	664.727
423.151	0.0791232	0.0736216	665.964
423.703	0.121514	0.390281	664.859
427.508	-0.0444603	0.118118	665.502
429.979	0.121432	0.216667	664.942
431.194	0.0680059	0.0718246	664.949
434.41	0.0632006	0.0994862	665.301
436.143	0.134315	0.119342	666.1
437.87	-0.0437634	0.0885988	666.078
439.686	0.0370035	0.952156	666.678
440.811	0.0598985	0.0795882	663.984
442.892	-0.00317925	0.0785393	664.788
443.539	0.0488604	1.28597	660.126
444.264	0.0488525	0.0993449	665.317
446.493	-0.0194536	0.083331	663.747
446.656	0.0677278	0.071839	664.07
448.157	0.110208	0.100952	665.044
448.518	0.0851025	0.0877131	665.256
449.686	0.142068	0.157084	667.311
451.217	0.0329727	0.0851113	664.818
451.373	0.133695	0.0923624	664.836
451.447	-0.0389023	1.77001	670.769
453.459	-0.0373816	1.1719	660.751
454.856	0.0378338	0.581855	668.79
455.999	0.146773	0.161628	669.633
456.565	0.0412166	0.0519014	665.024
459.063	0.175133	1.73644	662.049
460.461	0.0419768	0.0794239	669.429
460.564	0.231838	0.999942	668.349
461.327	-0.0218606	0.0867532	664.174
463.342	0.0664389	0.435442	666.511
464.679	-0.0137849	0.820031	658.813
466.949	0.0513481	0.0669619	665.535
467.873	0.0505942	0.0742168	667.711
468.947	0.0730422	0.0659577	666.389
468.991	-0.0405272	0.0864631	665.248
469.417	0.0571402	1.68855	670.498
469.697	0.0692098	0.0792021	663.577
472.918	0.0579273	0.0986656	666.256
473.043	0.0195656	0.0862988	664.859
473.678	0.0204472	0.0706924	665.438
475.462	-0.0608539	1.17662	660.982
476.443	-0.00509981	0.0804995	664.662
476.652	0.0831211	0.0910694	665.584
477.141	0.0761268	0.102075	667.433
477.435	0.111599	0.054834	663.741
477.455	0.0438356	0.0634393	666.428
477.664	0.0506231	0.0657879	665.455
478.129	0.0578625	0.257299	668.29
479.313	0.0506278	0.074636	664.04
479.995	-0.000393827	0.105764	666.785
480.681	-0.0459086	0.0853208	665.97
481.64	0.125977	0.213606	668.197
481.972	0.118455	0.0762831	665.635
485.955	0.0200159	1.58265	660.016
486.035	0.023829	0.0714883	666.279
487.175	0.127845	0.14166	666.071
487.979	0.14026	0.247928	667.53
489.25	0.0341771	0.102072	665.921
489.735	0.0729982	0.0841375	665.818
493.737	0.137201	0.241945	664.859
496.05	0.0809145	0.0898443	666.617
496.638	0.159209	0.0689819	666.096
498.065	-0.00293837	0.146798	667.181
498.844	0.00647691	0.105307	666.444
498.866	-0.0121198	0.111642	665.08
499.498	-0.0122203	0.109414	664.19
499.788	0.0240573	0.101973	664.629
499.928	0.0764966	1.82748	670.568
501.683	0.157427	0.0928972	667.842
501.799	0.0671938	0.121022	666.658
501.99	0.0599109	1.36938	658.768
502.761	-0.109615	0.130933	664.512
503.776	0.0241212	0.490399	665.384
504.485	0.136468	0.0906584	667.137
507.622	-0.109704	0.0651661	662.891
507.715	0.0346948	0.108251	667.052
508.687	0.0838624	0.735471	667.338
511.569	0.0196569	0.0942471	668.656
511.621	0.0921053	0.0980733	667.376
511.927	0.0111485	0.0915053	665.379
513.421	0.0115956	0.0848478	665.63
513.504	0.0242727	0.175793	666.868
514.24	-0.0397745	0.0845632	666.602
514.333	0.0197024	0.0803945	663.564
514.507	0.0813643	0.128477	664.627
515.603	0.0990876	0.0652602	665.696
516.993	0.0210036	0.0989509	665.527
517.278	-0.0181572	0.078137	665.062
517.297	0.00707686	0.0730709	663.754
517.31	0.0117225	0.0903671	665.496
517.402	-0.0721079	0.0866486	664.365
519.757	0.110983	0.23322	665.563
520.938	-0.00732309	0.106314	666.186
524.441	0.0665781	0.0757994	664.6
524.944	0.151034	0.638799	669.558
526.555	0.137124	0.947207	660.185
527.682	-0.0504164	0.0655871	665.264
528.286	0.102137	0.0824786	663.522
528.386	0.086175	0.128149	666.979
528.42	0.0259685	1.80366	658.876
528.84	0.124968	0.0980984	666.271
531.231	0.0399284	0.129267	665.908
532.322	-0.0294442	0.0811415	666.352
532.449	0.129497	0.0819131	664.828
533.387	0.0122271	0.0881602	665.131
535.789	0.0631459	0.1307	666.718
535.948	0.0507731	1.66529	658.811
536.453	0.0142048	0.0844181	664.961
537.518	-0.0269141	1.61094	659.673
538.327	-0.00610153	0.148104	667.021
538.628	0.0756066	0.176907	666.296
538.855	0.00315416	0.171301	668.73
539.878	0.0201006	1.59428	658.576
540.011	0.0170433	0.173503	666.304
540.554	0.0401424	0.0642636	665.515
541.385	0.0401612	0.111608	661.634
542.036	0.196876	0.0713484	667.64
543.038	0.141702	0.0917221	663.888
543.061	0.0817229	0.168359	663.316
543.674	0.197058	0.0985523	665.385
543.721	-0.0025978	0.223493	667.838
545.681	-0.0289047	0.11175	663.958
545.703	0.210855	0.107447	664.451
546.335	0.147549	0.111258	668.132
546.391	0.11571	0.0966925	662.625
546.826	-0.0347178	0.15404	665.592
546.978	-0.0214626	0.0797006	665.062
547.359	0.107625	0.110678	666.33
547.61	0.143648	0.0654827	666.563
548.475	0.178546	0.124078	666.216
548.701	0.0725746	0.0942585	665.34
548.85	0.0462437	0.0643082	664.427
549.829	0.106597	0.0803324	664.329
549.847	0.0338802	0.424771	667.716
550.507	-0.0163203	0.273623	669.272
553.732	0.0864489	0.116882	667.501
555.075	0.0588617	0.0990894	664.347
555.71	0.0116943	0.090828	663.617
555.756	-0.0929071	0.0851299	665.015
555.859	-0.0377101	1.11411	658.537
555.981	0.00368718	0.0917356	665.509
556.368	0.100272	0.110697	665.048
558.009	0.0267326	0.0968358	665.507
558.851	0.147377	0.124029	666.531
560.353	0.114082	0.0733095	664.58
560.37	-0.028342	0.0674642	664.639
561.011	0.063472	0.06707	668.212
562.217	0.0634732	0.0656414	664.344
562.339	-0.0162291	0.0854899	666.374
564.148	0.0773736	1.12883	660.262
565.972	0.0682189	0.142422	667.251
566.543	0.166659	0.111048	665.617
566.885	0.0361206	1.71681	659.595
567.627	0.164559	0.0549136	663.757
567.786	0.0250216	0.0661082	663.83
568.003	0.0386525	0.107081	668.3
568.48	0.0361548	0.108078	662.427
568.489	0.0315693	0.0967663	666.079
569.502	0.00408473	0.0740907	663.799
569.695	-0.0111591	0.531253	667.462
570.384	0.0869233	1.37673	658.751
570.408	-0.0096401	0.0907429	664.887
571.395	0.0657819	0.329631	667.041
572.175	0.0637238	0.0769429	665.166
573.404	0.0958052	0.105873	664.456
573.43	0.0962775	0.0721289	663.74
573.659	0.15993	0.234783	664.011
575.886	0.0417943	0.237851	665.511
576.52	0.0432057	0.901798	661.962
577.226	0.138948	0.113373	666.276
577.545	0.0203665	0.11217	667.153
577.602	-0.000262377	0.102624	665.569
578.455	0.124537	0.189908	667.023
581.154	0.0135572	0.0797519	664.191
581.24	0.100436	0.090128	663.749
581.401	0.155304	0.0795431	665.816
582.308	0.0841463	0.116542	664.182
582.546	0.00740101	1.20472	660.63
583.616	-0.0206211	0.0677813	665.35
584.026	0.0354577	0.0857761	665.494
587.582	0.142503	1.02389	669.985
588.657	0.0883898	0.196528	666.708
589.163	0.0867912	0.120119	665.951
589.352	0.0730999	0.0868867	667.314
590.612	-0.00174533	0.115436	664.916
591.202	0.119471	1.06573	663.944
592.18	0.105469	0.0873392	666.232
592.434	0.11413	0.420688	661.513
592.879	-0.03632	0.0589815	666.476
594.301	0.0388475	0.082422	664.843
594.354	0.132433	1.72356	659.982
594.577	0.101896	0.0909433	667.186
595.338	0.00283566	0.0918407	664.074
595.956	0.00218262	0.160217	665.769
597.632	-0.0664279	1.70651	659.484
601.025	-0.104335	0.0737405	666.84
601.226	0.102043	0.166089	665.051
601.404	0.0148317	0.483262	662.588
601.749	0.0883812	0.911397	667.379
602.486	0.136979	1.70693	659.737
603.83	0.0232141	0.0832986	665.52
604.555	0.0384917	0.158722	665.551
606.395	0.106352	1.05056	662.685
607.639	-0.054002	0.0967627	665.867
608.143	0.0324	0.83339	660.489
608.284	-0.0712152	1.05366	658.411
609.083	0.0793943	0.408228	667.756
609.847	0.158978	0.136815	665.46
611.162	-0.0175223	0.0846279	665.519
611.6	-0.00387944	0.0923572	663.264
611.752	0.235275	0.0783231	665.461
612.407	0.0614439	0.890086	664.484
612.799	0.0838861	0.166536	667.425
612.986	0.0143256	0.0748606	664.388
613.664	0.106366	0.104038	664.852
613.695	0.101836	0.263862	665.113
613.764	0.0867175	0.232984	667.409
614.229	-0.0686703	0.500903	663.894
616.291	0.0370962	0.0779345	664.876
616.424	0.0838868	0.0953318	666.578
617.687	0.0870376	1.6268	659.557
618.672	0.0779718	0.105515	664.504
619.006	0.0820599	0.0852919	663.939
619.453	0.0300937	0.0726419	667.674
619.632	-0.00598846	0.072222	665.217
620.832	-0.0113083	0.116898	664.51
622.046	0.15558	0.0800878	666.896
622.482	-0.0198363	0.0888739	662.648
622.983	0.151088	0.0777243	664.113
624.182	0.0311194	0.232545	666.97
624.353	0.017233	0.0839762	665.747
624.374	0.137636	0.0807097	665.786
625.704	0.0928443	0.0822826	667.816
625.824	0.00776546	0.382042	665.086
625.912	0.0256777	0.175757	668.896
626.027	0.0327393	0.132818	660.699
626.367	0.0928434	1.03349	661.2
627.285	-0.0369821	0.10177	665.373
627.438	0.154181	0.546229	660.851
627.817	0.21393	0.894469	668.314
628.718	-0.0150945	0.0849196	665.576
629.047	0.133118	0.10924	665.483
629.551	0.0794142	0.125073	664.335
629.743	0.114299	0.227306	666.306
630.483	-0.0567032	1.7707	658.827
630.528	0.151003	0.783387	664.9
632.983	0.0838898	0.298932	668.202
634.278	-0.0162806	1.31259	660.416
634.596	-0.0323596	0.0629368	664.702
634.717	-0.0162748	0.106728	664.628
636.097	0.0057904	1.5796	661.32
636.967	-0.0233743	0.0886543	665.467
638.133	0.0419984	0.121816	665.452
639.494	-0.0117339	1.63531	669.452
640.227	0.0481555	0.116288	666.862
640.76	0.11069	1.88419	660.229
640.892	0.00818078	0.0699763	663.97
642.469	0.0794261	0.153184	666.918
642.69	0.0437052	0.12513	664.09
642.836	0.0704964	0.252568	665.735
642.996	0.0543169	0.0793219	664.796
643.07	0.0615672	0.344608	668.556
643.658	0.0526406	0.0984706	663.301
643.703	-0.00100602	0.0721681	664.525
643.788	-0.0698677	1.57184	657.576
645.045	0.106209	0.106968	665.197
645.37	0.0737128	0.101759	665.321
645.541	0.092349	0.162452	666.811
645.765	0.00802278	0.105317	663.447
647.776	0.0749695	0.112372	664.523
648.477	0.105326	0.119205	663.057
648.746	0.20458	0.131954	665.775
649.033	0.137419	0.182184	665.009
650.192	0.0466985	0.112419	665.324
651.496	-0.0097413	1.2422	659.645
651.548	0.060246	0.0633783	665.148
652.465	0.025938	0.122997	665.358
653.679	-0.029879	1.01803	657.679
653.835	0.113553	0.112764	665.728
654.19	-0.074115	0.0888282	664.453
654.325	-0.0275258	0.403314	667.048
654.525	0.11509	0.329958	667.015
654.56	-0.0201263	0.117513	665.573
654.778	0.0692985	0.104906	663.756
657.133	0.00633847	0.150971	666.294
657.455	0.163922	0.088231	663.747
657.532	0.127886	0.146363	664.985
657.687	0.0957316	0.0777233	665.111
659.061	-0.0650811	1.33055	660.391
659.238	0.0865308	0.0824244	664.907
660.188	-0.0335615	0.165182	667.008
660.336	0.0468446	0.122194	664.28
660.38	-0.00267977	1.70351	661.684
661.572	0.123274	0.0907095	663.75
661.687	0.00191459	1.34108	657.423
662.174	0.221885	0.16521	665.34
662.443	-0.0514965	0.13672	665.224
664.367	0.141609	0.101204	665.82
665.586	0.064393	1.86226	658.85
666.635	0.0606862	1.04705	663.483
666.988	-0.0228564	0.168714	667.03
667.051	0.0424418	0.0864474	665.163
667.108	0.0314322	0.0892341	667.818
667.588	0.0733094	0.691616	661.549
667.996	0.0572118	0.186629	668.63
669.672	0.00386469	0.176319	665.948
670.361	0.0261017	0.0828488	664.282
670.897	0.046992	0.0947471	665.825
672.148	0.0515024	0.0829782	664.986
672.944	0.101672	0.0991739	664.779
673.592	0.0605055	1.28352	659.351
674.641	0.10094	1.26672	661.696
675.499	0.0773065	0.115652	666.309
676.463	0.060538	0.14738	666.58
676.624	-0.0427291	0.0770855	665.03
676.761	0.0201327	0.113389	664.11
677.596	0.119424	0.227978	669.053
677.751	-0.0138004	0.0754837	665.277
678.115	0.150334	0.102234	664.717
679.287	0.113928	0.0991379	665.204
679.882	0.150113	0.174338	668.137
680.888	-0.00931601	0.0982934	664.805
681.945	0.136786	0.0648672	664.364
682.428	0.0528337	0.103135	665.581
684.312	0.0516568	0.0891878	662.63
686.211	0.0395454	0.240901	666.914
686.445	-0.00501984	0.0737934	666.93
688.247	0.0794647	0.225177	667.738
688.514	0.0572958	0.765827	668.7
688.696	0.0955642	0.204773	667.944
688.948	-0.0871967	1.02223	658.342
691.094	-0.0313378	0.404355	664.686
691.308	0.132652	0.461746	667.082
691.323	0.0818452	0.270448	666.147
692.307	-0.0224549	0.412516	666.045
693.693	0.101026	0.0850137	664.088
694.03	-0.00913763	0.0868349	665.734
694.031	0.0249118	0.138157	664.794
694.158	0.00415486	0.462924	666.219
695.183	0.159203	0.585042	661.608
695.542	0.109987	0.108189	666.91
695.83	0.00417392	0.0972512	667.711
696.512	-0.0799654	0.104996	666.675
696.986	-0.0153181	0.0979258	664.745
697.148	0.0203035	0.176408	666.208
697.679	0.0590117	0.270581	667.668
698.462	0.0818264	0.0653202	665.29
698.69	0.159167	0.0762677	665.778
700.067	0.11	0.102805	664.092
701.834	0.0396457	0.257425	666.359
702.118	0.055988	0.174089	666.974
703.046	0.025057	0.215463	667.712
703.067	-0.0222931	0.262362	667.268
704.257	0.0384872	0.0979849	667.065
704.279	0.0794771	0.459312	666.802
704.299	0.0608392	0.09434	664.438
704.506	0.176802	0.102511	663.753
705.6	-0.01091	0.190749	667.073
705.845	0.0608552	0.108486	664.991
706.511	0.0750561	0.409918	668.412
706.787	-0.0733141	1.64411	660.634
707.438	-0.00930875	1.25278	659.606
707.61	0.110022	0.122366	666.386
709.634	-0.0239727	0.0708255	662.221
710.08	0.0441173	0.211435	667.436
710.357	0.00693143	0.215525	665.205
710.634	0.0362641	0.082478	665.171
710.971	0.00285267	0.0727601	666.153
711.125	0.0564437	0.10153	666.415
711.215	0.00285726	0.123396	666.896
711.263	-0.0284009	0.111922	663.607
714.121	0.054484	0.104158	666.268
714.164	0.0425615	1.80198	660.542
714.472	0.0698702	0.0783653	664.712
715.22	0.0408376	0.27064	668.165
716.123	0.0132319	1.47327	659.448
716.328	-0.0461314	0.104384	666.476
716.738	0.0954253	0.349155	666.082
716.832	0.0362963	0.205026	667.353
717.272	0.0706541	1.11153	671.05
717.357	0.0954223	0.110336	665.933
718.63	-0.0817578	1.03769	661.494
718.857	0.0422336	0.54396	664.223
719.022	0.114514	0.283671	667.171
719.707	0.110392	1.73199	658.857
720.544	0.0397599	0.194374	669.002
720.896	0.0699259	2.08993	656.731
721.886	0.0817674	0.106673	665.061
721.905	0.0265274	0.372791	665.897
722.42	0.0164401	0.849634	660.151
722.505	0.070664	1.24628	661.624
722.686	0.0485988	0.895101	665.451
722.712	0.0476512	0.109951	663.716
722.841	0.109028	0.0756504	664.475
723.281	-0.116999	2.21365	659.84
724.142	0.0164681	0.121197	665.156
724.221	0.0177206	1.11403	658.099
725.43	0.0662579	0.447475	665.237
726.429	0.0343279	0.111235	664.969
727.532	0.046959	1.27502	660.57
727.909	0.0254385	1.43199	658.995
729.212	0.099906	0.257946	667.417
729.415	0.0726714	0.131269	665.552
731.495	-0.00567577	0.145726	664.941
731.583	0.00323068	0.1378	665.988
732.166	0.118994	0.711985	664.371
732.476	-0.127656	0.203349	668.273
733.235	-0.0011913	0.114678	666.318
734.484	0.158836	0.0855932	665.967
735.06	0.0750931	0.890032	663.943
735.906	-0.00114246	1.56587	660.313
736.522	0.110337	0.328945	662.925
736.989	0.0824328	0.210172	668.893
737.073	0.0454644	0.168279	667.284
738.242	-0.00999647	0.131549	665.009
738.507	-0.0834522	0.483671	662.783
739.078	0.0681307	0.324542	661.681
739.132	0.0122591	0.101288	664.61
740.23	0.110111	0.62549	667.156
741.627	0.0687656	1.32447	660.689
742.163	0.104368	0.18133	668.76
742.249	0.10567	0.1186	667.525
743.899	0.101231	0.146721	666.642
744.984	0.0390177	0.107833	663.933
746.176	0.0771832	0.216015	667.185
746.357	0.0345913	1.02294	658.801
747.254	0.0590771	0.106957	665.38
747.537	0.154294	0.233034	668.853
750.435	0.0619189	0.432015	665.436
752.371	0.105891	0.355112	668.325
753.269	-0.0523732	0.496518	665.739
753.51	-0.0268285	0.0975956	664.53
754.035	0.0179715	0.494929	664.719
754.507	0.0531392	0.540272	666.237
754.607	0.0355579	1.7324	660.674
754.789	0.0169457	1.26586	657.433
755.273	0.126895	0.174737	666.877
756.434	0.0835287	0.14207	666.87
757.913	0.0531522	0.0891169	665.297
758.695	0.0613627	0.098364	663.276
758.821	0.114661	0.131547	665.66
759.368	-0.0317769	1.70382	659.241
759.63	-0.0127333	0.456361	664.313
761.895	-0.0302735	1.03533	658.793
762.103	0.135865	0.089699	666.571
762.957	0.0247303	0.082552	665.648
763.029	-0.017085	0.190818	667.951
763.618	0.0224386	1.57031	660.386
765.192	0.0379405	1.72868	671.743
767.248	-0.00386797	1.04304	657.764
769.095	0.0882974	0.636498	660.787
770.691	0.0968999	0.175688	667.765
772.534	0.122232	0.141287	665.583
773.976	-0.076131	0.152236	667.306
774.245	0.101341	0.109021	663.518
774.413	-0.0476467	1.34465	657.293
774.86	0.126293	0.193922	666.081
775.652	0.0349535	0.120648	665.488
776.879	0.095161	0.152939	667.81
776.975	0.000533743	0.163642	668.219
777.674	0.0349775	0.160333	667.741
777.68	0.0400746	0.164849	665.247
778.222	0.088081	0.121083	662.484
778.759	0.0172925	0.107978	664.408
780.477	0.0527045	1.65334	659.349
782.18	0.055579	0.129335	664.171
782.967	0.0659946	0.127131	665.36
783.83	0.0321102	0.092148	665.152
784.395	0.00510541	0.0628738	664.387
785.185	0.114642	0.138321	665.769
785.275	0.00511311	1.14866	664.06
785.521	0.0996818	0.142399	665.036
787.05	0.0129875	1.14056	673.384
788.29	0.0395205	0.147002	665.849
788.485	0.0116712	0.171863	667.935
788.729	-0.0370634	1.27757	658.923
789.033	-0.0370615	0.153168	665.798
789.163	0.0576441	0.311783	668.874
790.315	0.0572152	0.251256	663.603
790.641	0.0636249	0.162094	669.135
790.878	0.0793093	0.0776759	666.547
791.289	0.0951036	0.177645	668.03
791.787	0.000754946	0.118985	666.295
794.678	0.0139075	0.274884	666.679
795.366	0.140787	0.204946	667.686
798.346	-0.035406	0.134553	662.407
799.809	-0.0364789	1.71082	660.808
801.842	0.0484905	0.134047	665.642
801.983	0.0598938	0.657475	672.32
802.868	0.0366919	1.12546	661.033
804.267	0.0950537	0.104285	665.855
804.319	0.0396927	0.128079	664.18
806.069	0.0882189	0.116409	664.631
806.836	0.0378658	0.251901	669.401
806.982	-0.0122159	0.0778715	665.124
808.092	0.0466634	1.87524	661.458
808.169	-0.0484415	0.900112	659.848
808.649	0.0249153	1.60036	660.492
810.201	-0.012183	1.12018	658.344
810.547	0.0815747	0.191907	665.882
812.01	0.000854879	0.122441	666.649
812.113	0.163161	1.58678	659.449
812.791	0.171247	0.960626	662.098
813.843	-0.0125786	0.119318	665.56
814.096	-0.00426266	0.37796	663.79
814.515	0.138982	1.51115	660.039
814.58	0.035888	0.170183	664.251
815.734	0.0882802	0.14066	667.638
816.199	-0.0121223	0.503471	668.329
816.743	0.0591554	1.34298	658.672
817.329	-0.00421327	0.303563	665.648
817.59	0.0949843	0.142773	667.401
818.714	-0.0218057	0.122701	666.236
820.378	0.000235483	0.310228	662.238
820.409	-0.0852044	0.781995	661.271
821.17	0.0636388	0.087616	666.252
821.491	-0.0764048	1.89648	657.411
821.533	0.0184714	0.204704	668.498
821.987	0.0266693	0.777085	658.87
822.553	0.10842	0.203956	667.975
822.738	0.0636395	1.23706	659.345
822.958	0.14935	0.892381	668.938
824.819	-0.00410034	0.0930439	666.118
825.381	0.00977503	0.240974	669.218
825.586	0.148691	0.134279	666.039
826.869	0.0815437	0.137653	665.501
827.254	0.0839184	1.024	672.605
827.267	-0.0456091	0.851787	671.441
829.226	0.175499	0.19266	666.912
829.741	0.0323248	0.0779348	664.335
831.094	-0.0642799	0.0765313	666.46
831.341	0.0534061	0.201825	667.592
831.414	0.149295	0.157065	662.206
831.774	0.0839164	0.197346	668.1
832.905	0.0189222	0.184508	666.386
833.673	0.103625	1.68621	656.892
834.477	-0.0654963	0.495498	663.133
834.797	0.0356059	1.68367	658.964
834.987	0.0751661	0.181365	664.97
837.83	-0.0162664	1.45173	659.181
837.963	-0.0570257	0.100317	666.303
839.12	0.0234284	0.18872	667.012
839.519	0.0400472	0.0813289	664.665
839.53	0.0859889	0.217588	668.033
840.088	0.0447237	0.101412	666.435
840.253	0.0356614	0.325491	665.208
840.608	0.0664137	1.54914	659.541
843.05	-0.0336291	0.275968	666
843.312	0.00558565	0.260879	666.994
843.611	0.00555744	0.2095	667.65
844.359	-0.033614	0.094115	665.677
846.289	-0.00747862	0.305601	667.123
847.02	-0.0161759	0.286189	668.93
847.874	0.0377753	0.196007	669.639
849.234	0.0230044	0.675367	662.594
850.459	0.0145643	0.19994	667.22
851.267	0.0839183	0.187944	667.851
851.422	0.0491178	0.336812	665.646
851.502	0.0445486	0.292875	662.809
851.649	-0.0016505	0.156357	666.466
851.774	-0.0498271	0.22381	665.949
851.915	0.00565023	0.11719	661.686
852.191	0.0839184	0.215905	667.221
852.251	-0.0030761	0.164273	666.901
852.407	-0.0378721	0.14046	666.775
853.138	0.0158688	0.256496	668.042
855.137	0.154228	0.440344	664.287
856.335	0.0458164	0.64724	671.637
856.518	-0.0211857	0.366818	663.524
857.275	0.0190662	0.191509	665.26
857.33	0.108241	0.152664	665.441
857.431	0.108241	0.364292	667.815
859.638	0.0270851	0.0810306	663.309
860.546	0.0358615	1.6175	659.69
861.322	0.033372	0.806058	672.772
861.503	0.109995	0.124529	665.373
861.711	-0.0605508	0.241615	664.889
862.041	0.0207514	0.139546	665.787
862.736	-0.0497529	0.297196	668.882
863.088	0.0552429	0.182627	667.725
865.579	0.0969525	0.199343	666.186
867.07	0.0446847	0.449088	667.43
867.551	-0.102194	1.64061	659.441
867.772	-0.0122514	0.367032	662.432
868.806	-0.0409681	0.607227	670.102
868.846	0.00275447	0.177148	666.295
872.01	-0.0120081	0.0895938	667.371
875.549	0.116368	1.39241	659.397
876.036	-0.00529372	1.41181	659.79
878.964	-0.00527607	1.15518	659.339
880.489	-0.00303773	0.0821446	665.218
882.497	0.0592181	0.295902	668.264
883.522	-0.019055	0.283883	667.564
884.259	-0.010321	0.252333	667.506
884.542	0.00714224	1.61684	657.167
884.95	-0.0103192	0.251937	669.552
885.865	0.0229812	0.382758	660.966
886.339	0.0404744	0.106983	665.454
886.649	0.023217	0.142154	668.143
886.977	0.0071446	0.218687	668.097
887.386	0.0317402	0.800184	661.188
888.339	0.016503	0.189014	666.198
888.458	0.0275622	1.01639	664.708
889.369	0.125858	0.201862	665.567
889.733	0.00589432	0.262088	667.366
890.327	0.0839219	0.156694	668.765
891.388	0.0405177	0.319677	667.199
891.726	0.0814317	0.118584	665.378
893.467	0.0459069	0.233853	668.221
894.222	0.0370289	0.18972	666.441
897.271	0.0202357	0.129541	666.991
897.405	0.0376772	1.83606	659.251
897.86	0.0492681	0.351869	666.895
898.163	0.110449	0.108954	665.857
898.214	0.0551158	0.221862	665.893
900.474	0.0594671	1.78479	661.538
900.54	-0.0355295	0.104176	663.827
902.283	0.0362442	1.35144	659.363
902.9	0.114233	0.265059	668.791
903.545	0.070934	0.146475	669.264
903.916	-0.0538482	0.184967	666.073
906.486	-0.0788576	1.38879	659.653
908.024	0.0725067	0.15462	664.568
908.224	0.131531	0.247724	671.266
909.181	0.0637896	1.41731	661.089
910.426	0.0930215	0.178692	663.761
912.266	-0.0310969	1.46602	659.913
912.357	0.0795973	0.161855	668.034
912.981	0.109881	0.182888	666.757
913.046	0.0276827	0.419799	666.639
913.943	0.0811851	0.24521	670.569
915.387	0.0712376	0.193816	664.906
916.127	0.1142	0.41554	663.087
917.848	0.0233006	0.15471	667.064
917.874	-0.00505216	0.599571	662.119
918.229	-0.0638745	0.327615	665.388
918.337	-0.0155356	1.30307	659.422
919.242	-0.0115543	0.456721	663.659
919.742	-0.0112002	0.252268	663.918
921.493	0.0105553	0.367531	666.595
923.523	-0.00587199	0.211198	666.237
923.723	0.00717868	0.214256	665.994
923.905	0.0450234	0.248131	668.076
924.208	0.0426265	0.202297	667.028
924.223	-0.0873115	0.677199	663.291
925.571	0.0985174	0.159567	665.015
926.238	0.0495154	0.367491	668.264
926.32	-0.0223281	0.187462	666.284
927.258	0.0104647	1.29103	657.111
928.22	0.0800145	0.324733	667.414
928.939	0.0925664	0.180566	667.302
929.011	0.0321162	0.284484	664.904
932.98	0.0709679	0.59741	663.726
933.79	0.0469685	0.253792	667.517
934.739	0.153023	0.280986	668.654
935.411	-0.0110786	0.229064	669.629
936.499	0.0623358	0.175476	666.891
936.884	0.132272	0.190062	665.281
937.482	0.0166865	0.24301	667.695
939.689	0.121127	0.178148	667.032
940.438	0.0513014	0.862421	660.295
940.825	0.046287	0.140432	665.137
941.884	0.0968747	0.272205	666.077
942.271	0.0548501	0.140685	666.038
943.081	0.0419387	1.75501	661.622
943.424	0.114136	0.169115	667.161
944.555	-0.0049093	0.161397	662.815
945.909	0.049408	0.239677	666.382
946.069	0.00617136	1.3833	658.16
947.024	0.0548558	0.19911	666.82
947.524	-0.0231896	1.40946	659.139
949.69	0.00196937	1.69716	669.175
950.051	0.0796134	0.245065	666.731
950.095	-0.00234146	0.40594	666.572
950.595	0.0796137	1.2732	671.609
950.952	0.0278562	0.204301	668.119
951.287	0.0901694	0.234763	667.703
951.685	0.0813417	0.138776	666.898
952.869	0.165185	1.4405	657.56
954.128	-0.0307852	0.170556	668.522
955.615	0.0537462	0.147003	666.661
955.955	-0.00580837	0.206083	669.081
957.2	0.0235724	0.276482	669.13
957.745	-0.00146735	0.186368	664.485
958.28	-0.0491784	0.237433	666.43
958.304	0.0681009	0.216274	668.408
959.168	0.00635839	0.394569	666.184
959.172	0.0460499	0.1962	666.277
959.253	-0.0393873	1.48466	658.356
959.49	-0.0152098	1.71384	659.168
959.656	0.153981	0.464687	664.506
961.697	0.105476	0.774099	665.255
961.879	-0.000502492	1.55341	671.099
962.586	0.13564	0.24388	667.918
962.698	0.0592831	0.182659	667.753
963.919	0.0901411	1.44494	658.538
964.395	0.0106795	0.146152	666.975
964.692	0.0968539	0.459258	664.668
965.698	0.0237383	0.948929	662.196
969.174	0.010706	0.217307	665.607
969.266	-0.0582082	0.251283	668.795
969.84	-0.0263595	0.177528	666.292
971.286	0.122687	0.241726	668.017
972.153	0.0722089	0.201746	668.013
972.301	0.0623975	0.232391	664.162
972.993	0.0498317	0.400341	664.071
973.077	-0.0332001	0.311389	662.689
973.092	0.015885	0.19744	667.03
973.171	-0.0629645	0.510629	663.296
975.646	0.0989219	0.154695	665.889
975.682	0.0322672	0.19399	667.183
975.906	0.0504864	0.190546	666.053
976.433	0.0599542	0.222667	667.81
977.493	0.0548914	0.154731	666.465
977.958	0.0325168	0.131364	667.164
979.458	0.088233	0.315012	668.845
983.154	-0.0219619	0.210895	666.195
987.458	0.085126	0.486406	666.817
989.005	-0.00468842	1.52354	658.925
989.341	0.109735	0.118079	665.673
989.705	-0.0106872	0.137089	665.835
990.13	-0.00899228	1.85954	660.495
990.305	0.0499412	0.493023	662.442
990.457	0.0456098	0.412069	662.476
990.746	0.0629407	0.566451	668.406
991.153	-0.0219138	0.194138	667.714
991.513	0.0326207	0.298064	664.38
992.394	-0.0879325	0.257626	667.419
992.421	0.010969	0.267045	663.308
992.468	0.0624304	0.176463	666.566
994.52	0.0495357	0.164297	666.644
994.685	-0.000353841	0.278663	666.69
994.882	0.102388	0.147481	666.162
996.156	-0.159718	1.8591	671.454
997.876	0.0599552	1.64265	658.716
999.603	0.0237617	0.138759	667.758
999.875	-0.0549217	0.168533	668.269
999.94	0.0237631	0.226214	665.789
1001.17	0.075336	0.178869	666.058
1001.3	0.127926	0.581862	667.489
1001.63	0.0505252	0.111402	667.665
1002.39	0.0373487	0.131287	667.43
1002.46	0.148385	0.172926	666.757
1002.47	0.0197176	1.26103	668.658
1002.51	0.00228958	0.178362	666.224
1002.62	0.0153872	0.182075	665.701
1002.99	-0.0519805	1.68395	670.403
1003.62	0.0968205	0.153152	666.211
1003.77	-0.142379	0.273613	667.822
1003.94	-0.0907174	1.56647	658.713
1004.62	-0.00629091	1.65894	670.288
1005.19	0.0630145	0.170795	667.095
1005.32	-0.019205	0.240338	663.888
1005.52	0.032725	0.166952	667.903
1005.53	0.0427377	0.22647	666.14
1005.74	-0.0019879	0.112213	665.607
1006.32	-0.00198444	1.21187	658.868
1006.35	0.114001	0.121441	665.65
1006.67	0.0212186	1.64895	658.744
1007.46	0.0240858	0.29823	665.557
1007.96	-0.0062699	0.10922	666.167
1008.15	-0.0705254	1.38567	660.755
1008.54	0.101112	0.351788	668.624
1011.11	0.131169	0.614615	670.164
1012.02	0.0373739	0.130537	667.254
1012.29	0.0298389	0.186193	668.099
1012.31	0.0768729	0.200028	666.904
1012.35	0.197128	0.434659	663.016
1013.98	0.004031	0.20096	667.222
1014.06	-0.0148189	0.266774	666.204
1014.41	0.0925183	0.110706	666.135
1014.5	0.0846828	0.217631	667.485
1015.02	0.171798	0.222402	668.668
1015.74	0.0154466	0.589928	663.286
1017.25	0.00293646	0.252903	668.277
1017.79	0.0158901	0.185761	666.472
1018.11	-0.0704615	0.237715	667.54
1018.59	-0.0104962	1.22355	670.33
1020.89	0.0286258	1.09159	661.226
1021.01	0.0720072	0.797134	663.592
1021.44	0.0169592	0.389294	665.433
1022.61	0.0812489	0.249033	667.549
1022.74	0.016963	0.198028	666.442
1023.15	0.0109873	1.64813	659.349
1023.51	0.0763133	0.206145	666.518
1023.78	0.0286353	0.148918	667.232
1024.96	0.0410287	0.192733	665.299
1025.05	-0.00568629	0.226241	667.618
1025.6	0.0371903	0.302395	663.592
1026.25	0.0238726	0.105829	665.311
1026.78	-0.00451578	0.226917	669.889
1027.84	0.0856254	0.303918	669.475
1028.6	0.0374161	0.226666	665.21
1029.23	0.0212796	0.220065	668.073
1029.32	0.0212799	0.911715	661.982
1029.76	0.110799	0.189125	666.119
1030.16	-0.0130953	0.161801	664.464
1030.4	0.0242646	0.109764	667.314
1030.74	0.0892241	0.239745	669.136
1030.92	0.0461853	0.215861	666.557
1031.04	0.0556597	0.230179	666.961
1031.23	0.0768569	0.18103	666.55
1031.27	0.107528	0.200893	665.52
1031.34	0.164488	0.46822	669.186
1031.55	0.0238939	0.915591	665.628
1031.92	-0.0618721	0.412735	665.858
1032.12	0.10647	0.297253	667.289
1033.79	-0.0318392	0.231197	669.007
1034.21	0.0674745	0.421201	664.717
1034.23	0.0710697	0.175757	668.381
1035.62	0.0593334	0.226392	666.545
1035.66	-0.0358543	1.41514	659.17
1036.05	0.00726786	0.24316	666.956
1036.2	0.0642523	1.64074	661.115
1036.75	0.0502165	0.217525	667.987
1036.81	0.0415823	0.258321	663.663
1037	0.152524	0.287747	667.489
1037.07	-0.057712	0.198726	664.812
1037.59	0.00295735	0.300967	667.501
1038.23	-0.0532385	0.322446	666.121
1039.12	-0.0403714	0.951974	668.216
1039.12	0.0243304	0.216766	663.655
1039.15	-0.0275121	0.21347	668.182
1039.66	-0.0617054	0.273185	667.611
1040.33	-0.00178731	0.311279	669.341
1041.03	0.0330689	0.286195	670.22
1041.05	-0.100493	1.65115	658.316
1041.31	-0.00606763	0.285377	670.164
1043.43	0.106352	0.264453	663.974
1043.49	0.0410819	0.149386	667.492
1044.43	0.0427848	0.255361	668.446
1045.63	-0.0146115	0.172055	666.89
1045.76	0.015577	0.155001	666.801
1046.48	-0.0317434	1.70912	658.715
1046.97	0.0459596	0.417571	668.714
1047.45	0.0882178	0.688987	668.822
1050.26	-0.0172891	0.201237	668.231
1050.36	0.0460482	0.190248	667.005
1051.53	0.00684071	0.204437	667.684
1051.62	-0.0106436	0.290008	668.783
1051.91	0.0882169	0.131816	667.423
1051.92	0.0374304	0.199023	666.099
1052.58	0.0158049	0.241507	667.571
1052.93	-0.00600016	0.627173	668.541
1054.02	0.122475	0.114936	666.501
1054.2	0.0342153	1.24191	671.626
1054.55	0.033068	0.250504	664.781
1055.52	0.124938	0.426752	666.747
1056.8	0.024506	0.286266	668.621
1057.57	0.079653	0.12779	665.741
1057.75	-0.0142454	0.211676	665.818
1058.25	0.0282795	0.118254	667.062
1058.42	0.0245052	0.317177	667.292
1058.49	0.120553	0.185227	667.172
1058.7	0.103065	0.263542	664.86
1058.73	0.173012	0.205493	667.498
1058.97	0.0839344	0.236976	668.939
1060.71	0.00688564	0.465998	667.414
1061.2	-0.00184214	0.153865	666.527
1062.03	0.113896	0.208889	666.405
1062.22	0.0299406	0.152069	665.197
1063.05	0.0158868	0.406365	663.054
1063.34	0.0282974	0.26791	667.77
1063.47	0.0503269	0.342716	669.416
1063.59	0.0839347	0.228311	665.378
1064.85	-0.0193004	0.194703	666.797
1067.52	0.139558	0.202415	664.499
1067.66	-0.00131606	0.153535	666.516
1069.07	0.137112	0.183549	668.529
1069.3	0.011593	1.45277	660.445
1070.86	0.0342431	0.544443	666.716
1071.53	0.0326035	0.237844	667.282
1072.46	0.0331854	1.29023	669.064
1072.51	0.0762516	0.282749	667.37
1073.01	-0.0257475	0.186242	667.84
1073.23	-0.074321	0.294996	665.978
1073.27	-0.0358259	0.252845	664.806
1073.46	0.0924896	0.205857	666.835
1073.67	0.105321	0.594125	669.889
1074.36	0.0637237	0.245146	667.362
1076.07	0.0804028	0.242057	667.611
1077.84	0.0115962	0.252279	666.838
1078.02	0.028916	1.35999	661.47
1078.05	-0.0657226	1.71544	658.881
1078.66	0.0117011	0.466303	664.495
1079.76	0.00299812	0.169722	665.343
1080.84	0.0796605	0.668631	669.183
1081.48	0.0753857	0.182985	667.295
1082.4	-0.0322731	0.794531	661.156
1082.49	0.0299792	0.173895	667.364
1083.66	-0.0366266	0.207838	667.638
1083.78	0.0128518	0.21103	667.817
1084.27	0.020351	0.312461	664.841
1086.05	0.0728044	0.217159	667.324
1086.16	-0.0058153	0.349402	669.675
1086.27	-0.0229101	0.174422	665.711
1086.91	0.0763019	0.135004	665.696
1087.06	0.00701052	0.229024	666.559
1087.78	0.0342704	0.246125	667.115
1089.08	0.0540243	0.517622	666.164
1089.46	-0.0657409	0.219248	668.656
1090.22	-0.0227715	1.49078	657.729
1090.3	-0.0270678	1.56264	659.631
1090.36	0.0839363	0.638322	666.182
1091.51	0.0634141	0.43333	664.809
1092.47	-0.00852416	0.224509	665.789
1092.73	0.020411	0.390149	668.472
1093.39	0.0855282	0.246044	668.453
1093.87	-0.0513168	1.62673	659.316
1094.1	0.0935283	0.462019	665.706
1094.38	4.31344e-05	0.972289	660.918
1094.44	0.0158978	0.329427	667.59
1095.37	0.0284064	0.663023	668.761
1095.48	-0.00149392	0.291713	668.329
1096.15	0.0198663	0.212807	668.835
1097.06	0.0899125	1.07669	660.58
1097.17	0.0245012	0.392377	669.695
1097.39	0.024142	0.470476	670.463
1097.48	-0.0911755	0.182322	669.256
1097.64	-0.0598494	0.186952	667.799
1098.04	0.0540406	0.236474	668.939
1098.71	-0.0298915	0.22668	668.197
1100.34	-0.0228211	0.591323	668.063
1101.68	-0.0270827	0.706548	668.523
1102.43	0.0201918	1.59894	658.711
1103.22	0.0924763	0.199598	667.613
1105.23	0.0214669	0.358144	669.697
1106.2	0.0898663	0.153927	667.804
1106.48	0.030023	0.208598	667.372
1107.67	0.063732	0.19077	668.329
1108.62	0.0373572	0.367787	668.686
1109.08	0.0506678	0.181225	666.201
1109.65	0.0882055	0.142382	666.824
1110.53	0.0540628	0.212275	666.078
1111.45	-0.12999	0.272959	665.737
1111.47	0.015656	0.15965	666.639
1112.81	-0.0355459	0.203727	666.86
1115.7	0.0377476	0.207206	666.612
1115.87	0.0642343	0.228403	667.901
1116.02	-0.0312576	0.196577	667.236
1116.18	0.0514115	0.191249	666.407
1116.64	0.0327417	0.149386	666.448
1116.7	0.0343153	0.845516	669.093
1116.74	0.0373473	1.14107	660.418
1119.16	-0.000875568	0.232414	666.323
1120.53	0.0642333	0.466402	666.111
1120.54	0.00716903	0.199721	667.758
1121.69	0.0637353	0.174435	667.133
1122.94	-0.0354774	0.184757	665.311
1123.7	0.13085	0.384741	662.049
1125.81	0.0626175	0.116737	665.332
1125.87	-0.0222812	0.203188	668.073
1125.88	0.0802077	0.311156	667.217
1126	-0.0895545	0.234326	666.257
1126.75	0.100994	0.360244	669.329
1127.31	0.0544817	0.33441	665.796
1128.59	-0.0145403	1.16249	659.366
1131.36	0.0924644	0.627986	668.594
1133.76	0.139349	0.155364	664.924
1134.31	0.0114819	0.105983	664.98
1135.7	0.0246196	0.183244	667.067
1136.34	0.0378626	0.291321	667.426
1137.66	0.0626321	1.31082	657.179
1138.73	0.0421642	1.10944	660.713
1140.52	0.102846	0.191065	667.675
1141.51	-0.0397796	0.199301	666.102
1141.78	0.115072	0.562048	665.712
1142.59	0.11441	0.28346	668.787
1143.31	0.0881994	0.170615	666.304
1144.48	0.0458795	1.55552	659.892
1145.02	0.0724282	0.148758	667.566
1147.72	-0.0483225	1.66486	659.249
1147.94	-0.023116	1.57352	659.954
1148.11	0.0807877	0.33043	667.542
1148.21	-0.0424371	1.29251	662.1
1148.69	0.0924573	0.259895	666.062
1149.42	0.0796809	0.316441	668.17
1149.59	-0.00978456	1.54955	658.185
1150.04	0.0507936	0.795686	662.953
1150.09	0.00365183	0.181633	667.7
1150.24	-0.0654372	0.234925	667.485
1150.54	0.0370968	0.303571	667.92
1150.54	0.0897945	1.86052	670.17
1150.97	0.0373072	0.265465	665.649
1151.89	-0.0049053	0.38432	666.104
1153.24	0.011647	1.38919	658.783
1153.94	0.0669092	0.189368	666.797
1154.81	0.0680838	0.211035	665.886
1154.83	0.0498801	0.203675	668.492
1155.96	0.00878373	1.20154	670.388
1156.07	0.0159981	1.32586	662.879
1157.48	-0.0295921	0.227763	665.71
1157.69	0.115085	0.208841	668.961
1157.8	0.136503	0.546542	663.782
1158.78	-0.0434029	0.23402	668.813
1159.53	0.0551201	0.340451	666.707
1159.63	0.0258498	1.44547	659.95
1161.57	0.0979565	0.230744	668.358
1161.86	0.0258539	0.437464	668.805
1163.73	0.0165977	0.214639	665.483
1163.85	0.0924513	0.195567	665.94
1164.94	0.0343851	1.44776	658.917
1165.34	0.0839405	1.20903	661.307
1166.62	0.0328822	0.207752	666.248
1167.9	0.00455454	1.77994	659.148
1169.06	0.0294747	0.539584	667.088
1169.34	0.0343912	0.234708	669.361
1170.36	0.110814	0.893751	664.579
1172.41	0.0881944	0.207234	664.813
1172.42	0.0258732	1.58356	672.199
1172.64	-0.00395359	0.20234	666.603
1173.14	-0.0603813	1.39617	658.507
1173.6	0.0209406	0.423853	667.286
1173.62	0.0201801	0.23813	667.25
1173.97	0.0456616	0.174339	666.47
1174.74	-0.0610484	0.427042	667.279
1174.99	0.0386594	1.13343	662.221
1175.39	0.0456645	0.173931	666.691
1175.57	-0.00560979	0.209721	668.441
1176.9	0.0800251	0.301254	667.39
1177.33	0.015905	0.212513	667.116
1178.79	0.0669323	0.18274	665.677
1178.88	0.13922	0.257086	667.793
1179.29	-0.00973956	1.65268	658.078
1179.83	-0.0560318	1.5506	659.749
1180.03	-0.0229229	0.193485	667.245
1180.59	0.00387026	0.236756	665.226
1181.33	-0.00895854	0.242493	667.781
1181.65	-0.0223487	0.176898	667.579
1181.67	-0.0606129	1.4286	660.557
1181.77	0.0680818	0.142071	667.619
1181.85	0.0286711	1.23235	658.13
1181.95	0.0839413	0.183259	667.229
1183.24	-0.00533506	0.437723	670.175
1183.8	0.013118	0.167149	665.281
1183.97	0.00317046	0.261978	669.046
1184.1	-0.0976024	0.471749	666.984
1184.17	0.0204253	0.379629	670.981
1186.27	0.0414354	0.218419	664.939
1187.29	0.0839416	0.293667	669.66
1189.21	-0.00105811	0.216076	667.549
1189.87	0.015906	0.303466	669.784
1190.06	0.11572	0.402585	667.306
1190.15	0.0301621	0.214629	668.004
1190.93	0.0897338	1.59164	671.001
1190.99	0.0414456	1.27115	658.832
1191.07	0.0638023	0.211283	666.143
1191.8	0.132213	0.234732	665.996
1192.42	0.0642192	0.341763	667.992
1193.17	0.0714283	0.193367	666.226
1193.88	0.0509872	0.249844	668.033
1196.45	-0.0481462	1.66317	657.805
1196.79	0.0894687	0.287182	666.379
1198.23	-0.00550394	0.172527	666.936
1198.76	0.059424	0.201872	668.294
1199.23	0.0937477	0.81822	662.401
1200.86	-0.0216313	0.439467	665.057
1201.02	0.00736856	0.245902	666.799
1201.54	0.02538	0.089252	664.219
1201.79	-0.0647152	1.62881	657.873
1201.89	-0.0310516	0.214375	667.234
1202.01	0.113673	0.603453	669.147
1202.01	-0.0227966	0.215678	666.647
1203.1	0.123665	0.383661	668.037
1203.55	0.196303	0.38274	667.381
1203.72	0.0584606	0.240369	664.854
1203.78	0.0510289	0.434075	668.111
1203.89	0.0117447	0.154641	666.209
1205.68	0.0117511	1.67774	658.616
1207.37	-0.0179663	0.181343	667.521
1207.64	0.0429492	0.345909	668.289
1207.79	0.016871	0.0863188	663.105
1207.85	-0.0349484	0.216003	667.63
1208.58	0.0595922	0.258327	666.539
1209.21	0.0881885	0.345478	665.788
1209.92	-0.000201592	0.338014	663.949
1211.05	0.0472049	1.75759	663.101
1212.5	0.0799067	0.339058	667.574
1212.6	0.00835821	0.163276	667.487
1214.48	0.00893883	1.57554	659.591
1215.45	-0.0420807	1.61803	659.286
1215.53	-0.0179261	0.254892	666.044
1216.68	-0.0463261	0.331332	669.442
1216.9	0.00894493	1.52176	659.202
1218.12	0.0510882	0.494102	662.354
1219.15	-0.0769854	0.205785	664.922
1219.2	0.00469963	0.193681	667.702
1219.38	-0.0590651	1.64143	657.701
1220.4	0.0201732	1.59791	658.862
1221.21	0.132208	0.196194	666.202
1223.08	-0.00107048	0.154805	667.602
1223.4	0.0670792	1.41	660.632
1225.25	0.0118194	0.235634	666.062
1225.37	0.000466489	1.52643	660.737
1225.82	0.0810423	1.33444	658.817
1226.39	0.046474	0.350855	668.668
1227.05	0.0854603	0.20737	665.825
1227.66	0.00311898	0.240295	668.629
1228.41	-0.043775	1.64905	661.011
1228.79	-0.0309847	0.195145	667.151
1229.08	0.110871	0.237485	668.136
1229.11	0.0507976	0.196192	668.028
1230.11	0.0599637	0.263619	666.936
1231.33	0.076718	0.268666	668.009
1232.46	0.0767439	0.205178	667.549
1233.38	0.0298191	1.41411	672.798
1233.76	-0.0178379	1.27758	662.098
1234.04	0.0457762	0.893532	670.503
1234.67	-0.00113781	0.210561	664.929
1236.23	0.034099	0.216552	667.252
1236.67	0.0472213	1.76977	659.595
1237.32	-0.0810577	0.202242	667.125
1237.84	-0.0759488	1.59054	658.88
1238.72	-0.0053244	0.193515	667.133
1239.6	0.00762832	0.435827	666.388
1239.64	0.050026	0.557143	669.003
1239.68	-0.0093304	0.821933	669.103
1239.76	0.00738832	0.256023	664.888
1241.08	0.0542678	1.10625	672.445
1241.53	0.0329513	1.64913	658.232
1241.57	0.0854432	1.81672	659.18
1242.27	0.062748	0.208759	667.509
1242.83	0.0175013	1.72894	666.073
1243.42	0.033076	0.217063	667.262
1243.91	0.0249131	1.22634	663.341
1243.95	0.0881832	0.67078	668.099
1244.43	0.00429229	0.208442	665.273
1244.97	0.0769475	0.572831	665.383
1245.44	-0.0170189	0.21008	664.913
1245.53	0.0387354	1.52441	660.166
1246.23	4.02082e-05	1.55693	660.658
1247.47	0.139042	0.712588	668.925
1247.57	0.0246093	0.190171	666.683
1247.66	0.109374	0.196328	666.388
1247.98	0.0119768	1.60722	659.94
1248.37	0.0335548	0.214487	669.199
1248.42	0.05004	0.176814	665.812
1248.79	-0.00528154	0.207309	668.215
1249.58	0.0640012	0.168017	663.656
1249.9	0.101083	0.295237	668.246
1250.28	0.0542806	0.218061	667.129
1250.78	0.049978	1.56221	660.462
1251.36	0.0966571	0.617339	668.461
1252.38	0.034176	0.314028	667.44
1253.96	-0.0138936	1.68064	659.261
1255.04	-0.0297335	0.26932	668.149
1255.85	-0.0181481	0.332792	666.781
1256.83	-0.0630979	1.72107	657.012
1256.97	0.0642079	0.801692	667.998
1257.19	0.115521	0.331736	666.368
1258.13	0.105126	0.182211	664.907
1260.12	0.0938578	1.49227	672.428
1260.26	0.0335778	0.337188	669.912
1261.45	0.029268	0.24403	667.369
1262.58	-0.0211549	1.40389	662.123
1262.75	0.00314349	0.200494	666.852
1262.87	0.0881804	0.212125	666.47
1263.19	-0.0177011	0.595507	663.137
1263.21	0.0204163	0.326603	664.141
1263.97	-0.012152	0.210661	667.904
1264.22	0.00771697	0.192915	668.074
1264.48	-0.0424385	0.195536	667.007
1265.04	-0.0606876	0.294097	667.947
1265.16	-0.00922238	1.31348	659.19
1266.48	0.0768324	0.189416	668.204
1267.94	0.0585391	0.242264	668.633
1268.26	0.000586078	0.238275	667.159
1268.77	0.0119637	0.244049	666.706
1270.03	0.0465263	0.208892	666.165
1270.6	0.0543083	1.43702	659.45
1272.14	0.0246752	0.227761	665.85
1273.02	0.0470448	0.249795	664.491
1273.2	-0.0008713	0.202075	668.791
1273.23	-0.00110331	1.68579	657.633
1273.31	-0.0248426	1.84434	660.161
1277	-0.0776562	1.61053	658.863
1277.2	0.0246884	0.269683	665.97
1277.24	0.0458518	0.651941	670.697
1277.25	0.162857	0.201108	666.459
1278.19	-0.0295552	0.198287	668.38
1278.35	0.0133313	0.263466	667.296
1278.74	0.0456819	0.283599	667.415
1279.36	0.00740727	1.57418	658.9
1280.12	-0.0223599	0.506128	667.091
1280.25	0.0584374	1.57932	660.324
1280.55	0.0244175	0.388463	668.051
1281.1	-0.149927	1.6493	660.107
1281.52	0.0551539	0.209194	670.445
1281.57	-0.0248114	0.406802	665.816
1281.8	0.00740841	0.216222	668.735
1282.39	0.0470813	0.178197	664.645
1282.48	0.0206987	0.198459	668.88
1283.19	0.0201647	1.67519	658.119
1284.04	0.0385768	0.194895	666.539
1285.55	-0.0393556	1.66999	658.992
1286.03	-0.0507717	1.52707	659.933
1286.48	0.0726272	0.20597	668.241
1287.57	-0.00109101	0.225771	666.703
1289.31	0.0387784	0.264985	667.847
1289.34	0.029327	1.59535	659.447
1289.8	-0.0223421	1.54434	659.851
1290.29	0.0386033	0.273156	666.817
1290.31	0.123688	0.502955	665.549
1291.26	0.0499159	0.393593	666.663
1291.38	0.0175953	1.64745	658.406
1291.55	0.0204954	1.31058	657.623
1293.16	0.0541631	0.361012	668.815
1293.34	0.0371631	0.290842	666.419
1293.83	-0.0387135	0.519026	664.459
1294.44	0.0387832	1.63551	671.85
1294.47	0.0499112	1.19371	662.039
1294.75	0.0386221	0.343647	669.4
1295.26	-0.0133297	0.249197	669.621
1296.86	0.11927	0.539907	665.97
1297.3	-0.0563218	1.66794	658.444
1298.34	0.0258792	0.261742	664.035
1298.65	0.0541539	1.58033	659.409
1299.98	0.0332039	0.205233	666.215
1300.87	0.0472598	1.61994	671.45
1301.37	-0.0628548	1.7243	659.563
1301.74	-0.0180723	1.62091	658.557
1302.34	0.131961	1.59932	657.698
1304.56	0.0981867	0.356179	668.921
1304.74	0.0854291	0.617732	668.825
1305.79	0.0416715	0.189217	667.203
1306.27	0.0174147	1.58487	658.668
1306.48	0.0896836	0.284486	667.399
1306.96	0.0797196	0.222324	668.573
1307.31	0.037447	0.452314	663.705
1309.13	0.047183	1.3781	672.924
1309.93	0.0712666	0.154522	666.572
1311.79	-0.0378077	0.190159	668.872
1311.89	0.0854433	1.1021	661.59
1313.49	0.0938301	1.69233	659.354
1313.92	-0.0566159	1.50407	658.823
1314.85	0.0247838	1.48212	658.175
1315.06	0.0345696	0.24113	666.684
1316.24	-0.0265406	1.5402	658.957
1316.47	0.00494369	1.18288	659.308
1316.77	0.0594755	0.206602	669.97
1317.11	0.0205638	0.158839	664.521
1317.17	0.136149	0.515666	666.533
1317.19	0.13888	0.261782	667.122
1317.54	0.0134108	1.64892	659.596
1317.98	0.0712711	0.204163	668.203
1318.83	0.0456307	1.68557	658.795
1318.9	0.0387217	0.267718	667.919
1319.06	-0.0477603	0.466302	669.896
1320.01	-0.0204393	1.56958	660.571
1320.97	0.0852654	0.4227	668.608
1321.63	0.0416996	0.170529	665.926
1321.82	0.105071	0.470177	668.901
1322.4	0.109293	0.200537	668.903
1322.45	0.0795815	0.211598	668.914
1323.19	0.0586004	0.15737	663.914
1323.26	-0.0479602	1.55458	658.391
1323.28	0.0641975	1.72045	659.007
1324.18	-0.011963	1.45461	659.329
1324.59	0.0248076	0.141655	666.116
1324.64	-0.00106044	1.82287	657.524
1325.75	0.0132651	0.714902	668.218
1327.27	0.106709	0.341674	667.865
1327.39	0.0922987	0.238725	668.301
1327.45	-0.0731974	1.73503	659.947
1327.82	0.0628291	0.144918	664.064
1329.93	0.0515061	0.312152	666.476
1330.03	-0.00369919	0.266675	667.401
1331.37	0.0345254	0.149231	662.288
1331.43	0.0541008	1.38301	661.803
1331.53	0.0895511	0.259426	667.083
1332.02	-0.0161695	0.247098	668.558
1332.16	0.088171	1.58651	659.164
1333.08	0.00743119	1.73879	659.748
1333.67	0.0206067	0.186653	664.547
1334.18	-0.0307486	1.65937	659.054
1334.22	0.0206081	0.266112	665.48
1334.46	0.0515212	0.293425	669.015
1334.46	0.0201584	0.25948	665.208
1335.76	-0.0511688	0.304982	664.505
1336.17	0.08957	1.57886	658.065
1337.48	-0.00471624	0.23974	666.585
1338.1	-0.0638223	0.787266	663.663
1339.02	0.0413647	0.293806	665.746
1339.32	-0.0288323	0.513228	664.337
1339.88	0.0303158	0.243183	666.866
1340.14	0.0332882	0.220033	666.237
1341.05	0.100737	1.54534	659.454
1342.27	0.00486034	0.258196	667.029
1342.84	0.0294333	1.38676	660.976
1344.44	0.0755065	0.200611	667.376
1344.47	0.0727743	0.314534	667.417
1344.75	0.0710414	0.459191	664.306
1345.39	0.00912078	0.200788	667.326
1345.65	0.000782557	1.71307	661.529
1346.47	0.0337326	0.186826	670.332
1346.52	0.0371171	0.350614	666.278
1347.05	-0.19184	1.61418	660.04
1347.18	0.0294415	0.253209	668.356
1348.98	0.136742	0.202137	666.684
1349.36	0.0966091	0.349733	668.803
1349.5	-0.0837442	1.59575	658.932
1349.69	0.0472866	1.38478	659.815
1350.2	-0.0287933	0.225497	667.42
1350.51	-0.0456987	1.68021	657.142
1351.78	0.0176388	1.43141	660.486
1352.87	-0.0220401	0.192679	665.872
1353.18	-0.0247775	1.50499	660.933
1353.36	0.0723624	0.245961	667.321
1355.26	0.0164419	0.622862	668.291
1355.79	0.0895234	0.189125	667.845
1355.99	0.0797298	0.231504	665.801
1357.05	0.0122995	0.286948	668.805
1357.87	-0.0173013	0.243534	668.003
1358.75	-0.0348834	1.48807	658.302
1358.84	0.0459816	0.230261	666.601
1358.94	-0.0289812	0.220414	664.742
1359.3	-0.000563296	1.54297	660.218
1359.65	0.0637816	1.56805	658.421
1361.4	0.0459854	0.165263	667.395
1362.57	0.00927178	0.239032	669.008
1362.57	0.140983	0.213794	668.6
1365.39	0.0164685	0.213958	667.824
1366.99	-0.0857562	1.44275	660.852
1367.22	-0.0414052	1.8229	671.58
1367.26	0.0582821	1.43704	660.555
1368.04	0.0304341	0.205549	665.168
1368.24	-0.0299122	0.271075	664.797
1368.38	0.0249103	1.31769	659.864
1368.77	-0.00347894	0.202943	666.549
1369.05	0.0855512	0.317628	667.245
1369.13	0.0940302	1.76316	661.502
1371.33	-0.0709512	1.58413	658.398
1371.49	0.000775086	0.251196	666.426
1372	-0.0899708	0.216604	665.004
1372.43	0.00506839	1.67104	658.193
1372.54	0.0430755	0.496151	664.44
1372.87	0.0417859	0.240355	667.68
1373.48	-0.0244892	0.281991	665.817
1373.83	0.017742	0.206481	667.979
1374.09	0.0413299	0.341531	669.349
1374.24	0.00929496	1.60311	659.6
1375.01	-0.111133	1.83805	660.611
1375.05	0.0333575	0.229961	667.282
1375.36	0.110933	0.482677	666.528
1376.55	-0.0179596	1.56143	659.524
1377.4	0.0417933	1.64329	659.401
1377.86	0.132184	0.266245	667.483
1378.45	0.157611	0.528869	665.069
1378.89	0.0333648	0.257357	667.975
1379.35	0.0544424	0.261143	667.66
1380.3	0.0965954	0.234731	666.767
1380.4	0.0375829	0.242943	667.611
1381.36	-0.0425008	1.52556	659.095
1382.95	-0.0455649	1.92152	658.586
1382.99	0.0347319	0.202576	667.979
1383.82	0.0502328	0.184173	668.042
1384.7	0.110913	0.210921	668.584
1384.87	-0.0179478	1.6434	659.962
1385.11	-0.00455319	0.188115	666.833
1385.69	-0.01298	1.96025	659.52
1385.9	-0.12801	1.55209	660.074
1386.29	0.0123774	0.233664	666.319
1387	0.0502369	1.42743	658.529
1387.38	0.0333811	0.285808	666.859
1387.58	0.0544517	0.205776	666.421
1387.91	-0.0176042	1.46368	659.344
1388.54	0.0347532	0.18085	666.407
1388.66	0.0601699	0.143797	667.313
1389.17	-0.0159978	1.57041	659.101
1390.24	0.0370819	0.272768	666.422
1390.87	0.0895082	1.48049	659.513
1392.03	0.0502433	0.297082	667.454
1392.25	0.0291769	0.179991	667.319
1392.44	-0.066626	1.85207	659.257
1392.59	0.0559455	0.50638	666.795
1392.93	0.0766348	0.198309	665.047
1393.37	-0.00524003	0.213971	666.458
1393.79	0.0413111	0.241281	666.481
1395.23	0.0177744	0.475387	667.407
1396.1	0.0895025	1.65337	659.621
1396.33	0.00513972	0.200371	668.669
1396.72	0.0713125	0.222299	667.976
1396.88	0.00812326	0.256037	667.144
1397.56	0.0940707	0.364792	667.502
1397.67	0.0894778	0.197533	669.057
1398.33	0.0328445	1.82519	659.445
1398.6	-0.037065	1.58404	658.889
1398.69	-0.0432502	1.64378	657.931
1400.29	-0.00754285	0.359557	663.521
1401.43	0.0813745	0.218347	665.008
1402.75	0.0686761	1.66791	658.195
1404.02	-0.0129146	1.3931	668.371
1404.04	0.0455317	1.69091	661.122
1406.15	-0.0749966	1.55004	670.841
1406.18	0.0894689	0.217091	667.447
1406.21	0.0544723	0.318902	665.069
1406.59	0.0937089	1.638	657.601
1407.24	0.0262284	1.5562	659.437
1411.26	-0.0128892	1.54584	660.709
1412.02	-0.00749959	1.55488	659.209
1412.39	0.0348427	0.280706	667.755
1412.46	-0.0263673	1.68516	659.686
1412.52	0.0304517	0.282651	665.917
1412.99	0.0263811	1.94867	658.687
1413.49	-0.10671	1.6223	659.485
1413.88	0.0810507	0.602766	666.942
1414.58	-0.146633	1.59748	660.753
1414.76	0.0262378	0.326098	669.163
1415.66	0.00817497	0.187326	667.24
1416.13	0.00523661	0.206524	668.182
1416.66	0.0539743	0.221194	667.441
1416.96	0.0666581	0.340529	667.064
1417.68	-0.00944671	1.49061	660.69
1418.31	-0.0813199	1.56503	657.573
1419.01	-0.00326665	1.30159	669.375
1419.16	0.161795	1.33614	660.045
1420.11	-0.0717863	1.51547	658.779
1420.8	-0.0886185	0.74476	669.886
1420.83	-0.0339012	1.10341	660.861
1422.32	-0.047487	1.66992	659.477
1422.47	0.0381303	0.231611	666.501
1423.96	-0.0128454	0.239112	667.287
1424	0.0220343	1.77011	658.612
1424.47	0.0637915	0.470983	667.635
1425.1	0.00324117	0.310729	666.25
1426.02	0.0074683	1.79195	658.307
1426.1	-0.0643842	1.75729	659.018
1426.12	0.0923679	0.217751	667.1
1426.17	-0.0770639	1.79949	659.696
1426.74	0.0178236	0.261413	667.347
1427.9	0.0599687	1.61735	658.441
1427.94	-0.0296637	1.75087	659.843
1428.31	0.0250407	0.46768	664.899
1429.61	-0.0254493	0.385025	666.982
1429.72	0.0376667	0.915039	669.412
1429.82	0.106546	0.201979	668.037
1430.77	-0.0454417	1.60857	659.685
1431.35	-0.0644605	0.209003	666.657
1431.8	-0.000980988	1.65573	659.499
1432.83	0.0835309	0.28393	667.305
1432.86	0.0666286	1.69604	660.301
1433.39	0.0349191	0.238528	668.964
1433.69	0.0965731	0.337967	667.628
1434.23	0.0376741	0.202076	666.656
1435.38	0.0941221	0.22951	668.641
1436.27	-0.0174159	1.56189	659.474
1436.97	-0.0601535	1.2503	659.283
1437.26	0.0941246	0.293869	668.424
1437.51	0.045496	1.69487	659.122
1438.28	-0.0116484	1.72567	667.819
1438.93	0.029269	1.49071	659.181
1439.39	-0.00520034	1.96822	658.788
1439.41	-0.0579844	1.74873	659.897
1440.56	0.0810312	0.593093	665.669
1441.45	0.0178458	0.516983	664.357
1441.66	-0.0506394	0.260239	667.269
1442.07	-0.00884798	0.244731	667.561
1442.42	-0.0200623	1.5389	660.269
1442.57	-0.024274	1.84633	658.814
1443.6	0.104981	1.54793	658.924
1444.15	-0.0158455	1.66754	662.163
1444.25	-0.00436574	0.21481	666.114
1445.43	-0.050622	0.257485	667.797
1445.54	0.0262754	1.51932	658.901
1445.92	-0.0242088	0.367617	668.192
1446.74	0.0629258	0.233387	667.017
1447.77	-0.0622349	0.185889	665.705
1448.2	0.106818	0.353462	666.586
1448.86	-0.0253765	0.236181	666.935
1448.86	0.0220681	1.60422	658.616
1449.53	0.0262801	1.60278	658.49
1449.87	0.0180736	0.173445	668.489
1450.36	-0.0747832	1.77698	659.471
1450.59	0.0381665	0.245532	667.387
1451.49	0.0961534	1.60355	659.902
1453	-0.0200327	1.67552	660.379
1453.02	0.0201455	1.71782	658.225
1454.99	-0.0337619	0.25437	668.384
1455.59	0.0178668	0.50708	665.513
1456.32	0.0349999	1.48906	659.012
1456.69	0.0392261	0.274521	666.274
1456.9	0.00408001	0.209183	667.98
1457.49	0.0629338	0.476846	662.8
1458.7	0.0136615	1.82795	658.895
1458.84	0.0637964	1.51547	659.79
1459.64	0.191316	0.252703	666.697
1459.9	0.0307879	0.652865	664.252
1460.56	-0.0757728	1.84013	659.083
1462.27	0.00103934	0.357495	667.731
1462.79	-0.00316883	1.76062	659.979
1463.13	-0.0429314	1.53262	659.933
1463.3	0.0181285	0.208767	667.296
1463.42	0.00326107	0.340141	665.591
1463.77	-0.0325553	1.64609	658.199
1465.1	0.0772662	1.20428	661.589
1465.44	0.0223607	1.61579	659.82
1465.6	-0.0283209	0.208086	665.24
1466.12	-0.0115791	1.76723	658.518
1466.36	-0.0705004	1.79482	658.215
1466.5	0.0467234	0.205579	666.741
1467.48	-0.0684807	1.62602	659.662
1468.7	-0.0451954	0.564885	663.876
1468.72	-0.0130283	1.80471	659.525
1469.35	0.0251238	0.668049	670.12
1469.67	-0.0253	1.54812	656.457
1470.33	0.0424589	0.192119	668.062
1470.99	0.0808689	0.190341	667.517
1471.42	-0.0220527	1.54979	658.521
1471.92	0.0243631	0.339074	668.912
1471.96	0.0293306	0.309456	666.299
1471.99	0.0852171	1.78451	658.836
1472.29	0.0808681	0.233679	669.041
1472.46	0.0552634	0.274677	668.682
1472.49	0.188994	0.219515	667.161
1472.63	-0.0746805	1.65052	657.762
1473.4	-0.047366	0.461553	668.539
1473.45	0.0965575	0.218609	666.709
1474.58	0.0412391	1.59447	658.862
1475.44	-0.0178281	0.203201	664.918
1476.11	0.076799	1.29579	670.719
1476.32	0.0293385	0.223203	665.774
1476.96	0.00527603	1.8582	672.13
1477.41	0.130164	0.318484	666.954
1478.41	0.0857342	0.179044	667.656
1479.28	0.0899569	0.312289	667.614
1479.64	0.0293445	0.31813	664.943
1479.91	0.102622	0.232697	667.116
1480.24	-0.00291008	0.295592	668.726
1480.34	0.0587498	1.81263	658.783
1481.01	0.0545499	0.829705	660.451
1481.21	-0.0113478	0.220528	667.81
1482.16	0.00834569	0.563451	665.515
1482.81	0.0604156	0.240384	666.142
1484.39	-0.0431233	0.469473	665.151
1485.79	0.0335554	0.690121	669.645
1486.71	0.0435438	0.447748	663.204
1486.97	-0.0115289	1.60424	659.569
1487.26	0.0263238	1.69991	671.477
1487.8	0.050357	0.187914	665.668
1487.98	-0.0241435	0.210515	667.804
1489.47	0.0167642	0.22747	666.786
1489.65	-0.0420258	1.70483	658.555
1489.88	-0.081064	1.44837	661.303
1490.1	0.0604333	0.194718	666.295
1490.35	0.0293637	0.337376	666.669
1490.73	-0.064194	1.77997	658.377
1492.35	0.0335662	0.552257	668.451
1493.16	0.0377664	0.235438	668.314
1493.21	0.00558922	0.379927	662.051
1493.33	0.0224671	1.63965	660.265
1495.53	0.0899794	0.203977	665.903
1496.46	0.00411739	0.373368	669.286
1497.59	-0.03673	1.71612	657.656
1498.96	-0.0683865	1.63649	659.409
1500.96	-0.0346582	1.67443	659.031
1501.6	0.0389512	0.558532	664.838
1501.82	-0.0196821	0.180625	668.283
1501.96	-0.106314	0.254947	667.173
1502.99	0.0424923	0.239701	668.444
1503.03	0.0580757	0.195429	665.336
1503.58	-0.068373	1.84996	658.644
1503.84	0.0347493	0.818649	668.826
1504.1	0.0377827	0.235527	668.548
1504.11	-0.0577268	1.8741	659.883
1504.69	0.00952964	1.75924	669.411
1505.12	0.0251925	0.421665	667.506
1507.36	-0.0377577	0.203937	669.271
1507.99	0.0599704	0.210494	667.189
1508.25	0.033592	0.528482	666.59
1508.57	0.151103	0.303125	666.805
1509.92	0.038957	1.79863	671.067
1511.58	0.071365	0.257973	666.886
1512.08	0.00842013	0.297987	668.363
1512.26	-0.00436293	0.253509	670.328
1512.33	0.0263516	1.47164	659.086
1512.93	0.00113855	1.66277	670.416
1513.92	0.029405	0.253056	667.975
1513.95	-0.0196199	1.53368	657.519
1514.25	-0.00416289	0.271314	667.804
1514.69	0.0808439	1.63173	658.796
1514.91	0.0137483	1.99998	657.557
1516.34	0.152411	0.366611	666.353
1517.45	-0.024063	1.86252	660.089
1518.54	0.0309911	0.184392	667.677
1519.34	-0.00273049	0.343229	666.995
1520.67	0.0767756	1.76547	671.492
1521.52	0.0168327	1.36756	659.021
1522.55	-0.00433349	1.46047	662.966
1523.51	-0.0251117	1.54327	656.305
1524.41	-0.0366467	1.53376	660.686
1524.56	0.0765801	0.252373	669.462
1525.05	0.0713706	0.535992	666.084
1525.27	0.0137636	0.274394	667.88
1525.74	-0.0114392	0.791581	668.392
1526.44	-0.0156381	1.79814	659.097
1527.4	0.142676	0.726392	667.873
1527.67	0.0394501	0.301556	666.95
1528.91	-0.051455	0.206539	665.012
1529.21	-0.0256023	1.72905	660.111
1529.27	0.00116915	1.73656	672.266
1531.81	0.00420683	0.273029	668.628
1532	0.0808343	0.237714	668.681
1532.16	0.0226087	0.341733	667.606
1533.13	0.0294377	1.66982	658.825
1534.47	-0.0292685	0.680832	667.822
1534.75	8.64068e-05	0.218723	667.684
1535.56	-0.0250714	1.61284	659.32
1535.82	-0.082804	1.59854	659.423
1536.35	-0.0418417	0.979143	671.046
1536.49	-0.0124887	0.473996	667.483
1536.83	0.0462165	0.274757	667.528
1537.05	-0.0638797	1.89196	657.899
1537.44	0.0137813	1.46677	660.159
1538.03	0.00538425	1.74046	659.334
1538.1	-0.0408043	1.88475	659.173
1539.92	0.0587984	1.61903	658.943
1540.17	0.0546059	0.84174	669.548
1542.48	0.0725662	0.698075	666.619
1542.76	0.130072	0.259358	666.89
1542.78	-0.0124703	0.412895	667.22
1543.21	0.106359	1.96187	659.607
1544.07	-0.0430025	0.447351	664.063
1544.72	0.0431786	1.67103	658.517
1545.12	-0.0255447	1.57718	658.944
1545.21	-0.0575744	1.92307	659.996
1545.35	0.0420343	0.731967	667.877
1546.44	0.0347837	1.61846	669.636
1546.98	0.0142375	1.75978	659.503
1547.01	-0.0869526	1.9996	659.632
1548.06	0.0294625	0.217635	665.559
1548.53	0.0563577	1.78503	658.654
1549.21	-0.082615	1.73494	660.299
1549.52	0.0353035	0.263867	667.703
1550.05	0.0252743	0.266638	666.349
1550.13	0.0395166	0.364929	664.231
1551.21	0.0252763	0.293999	665.97
1552.65	0.02947	0.243709	668.29
1553.7	-0.120481	1.93304	657.916
1553.91	0.0935829	1.15158	662.496
1553.96	0.013805	1.3916	661.335
1554.95	0.0159281	1.64734	659.189
1555.32	0.109101	0.344837	667.347
1555.93	0.0605856	0.274236	666.842
1556.8	-0.0155671	0.575141	667.097
1558.06	0.0732207	1.72078	671.432
1558.44	0.0664166	0.508831	664.806
1559.22	0.123346	0.237431	669.359
1559.65	0.0546234	0.587318	667.337
1561.11	0.0170347	0.307852	669.965
1563.03	0.0671961	0.212828	666.176
1563.14	0.0142976	1.59397	658.817
1563.35	0.00542665	1.02589	660.573
1564.06	0.0504375	0.226648	666.863
1564.46	-0.00846933	0.226553	666.37
1566.3	0.089319	1.03233	660.63
1569.77	0.0935669	0.275592	668.663
1571.19	0.0923338	1.01682	668.594
1571.29	0.0900777	1.70385	671.9
1571.87	0.0462565	0.337422	667.367
1572.9	0.117466	0.418028	668.38
1573.64	0.0255588	1.54774	660.464
1573.71	-0.0211938	1.73043	657.662
1574.15	-0.00400369	0.549324	667.13
1574.44	-0.00400295	1.7099	659.304
1576.93	0.0264191	1.52569	658.053
1577.12	-0.0084335	1.60915	659.11
1577.92	0.00172917	1.67464	659.031
1579.04	0.0222275	1.66719	671.618
1579.13	0.0348089	0.519539	665.809
1579.91	0.0127624	1.6118	659.322
1580.07	0.0690526	1.545	671.035
1580.68	0.0850578	0.436673	667.91
1580.74	0.0809397	0.312041	665.979
1581.73	0.0672056	0.29762	666.416
1581.97	-0.00712338	0.30604	667.953
1583.01	-0.0781795	1.86483	658.856
1583.22	0.0553149	0.344948	671.775
1583.55	-0.0150752	1.74201	659.015
1583.86	0.150955	0.448382	667.172
1583.89	0.0438197	1.68997	658.071
1584.79	0.00858515	0.235341	667.584
1585.62	-0.0207233	0.373485	666.968
1586.19	0.0169624	1.55283	661.912
1586.82	0.104892	0.223366	668.159
1586.91	0.0201332	1.85414	659.641
1587.05	0.0213313	1.56497	659.434
1587.56	-0.0338928	1.67254	659.42
1588.98	0.0672093	0.778077	668.78
1591.4	-0.111912	2.26243	657.559
1591.75	-0.137926	1.77552	658.904
1593.84	0.0340839	0.254953	668.617
1594.82	0.0253512	0.273878	667.585
1595.05	-0.00395099	0.24491	667.788
1596.05	0.0765542	1.69589	659.209
1596.84	0.000239333	0.430664	668.058
1598.12	0.104885	0.584134	666.481
1598.49	0.0817012	0.256149	665.708
1598.62	-0.028048	0.32026	665.594
1598.76	0.0935034	0.313471	665.123
1599.92	0.0755857	1.69624	658.035
1600.09	0.10907	1.62962	658.402
1602.18	0.104166	1.41167	661.942
1602.59	-0.0948709	0.261794	667.025
1602.75	0.0201319	0.393217	668.836
1604.8	-0.0112696	1.66918	659.441
1606	0.0211849	0.239955	667.722
1606.4	-0.0612148	0.766191	661.909
1607.15	0.0723053	1.47661	660.326
1607.16	-0.0489785	0.872263	666.812
1607.42	0.0797723	0.251275	666.935
1607.61	-0.00656114	1.81265	659.642
1609.2	0.0383469	0.452891	670.314
1610.39	0.0337455	0.58043	666.165
1612.5	0.0138847	1.63089	665.995
1612.92	0.0881411	0.570905	668.363
1613.51	-0.0499289	1.7471	659.959
1615.34	0.0510847	1.66771	659.464
1615.74	0.0510849	0.177427	666.213
1615.75	0.014485	1.75127	658.844
1616	-0.00232422	1.82297	658.265
1617.86	-0.0191261	1.68507	659.547
1619.57	0.0229023	1.71949	658.897
1619.81	0.104873	0.524145	666.581
1619.94	0.0546748	0.2191	667.53
1620.55	0.0553306	1.60507	659.408
1621.36	-0.0405574	0.312363	667.116
1621.7	-0.0134638	1.75394	660.288
1621.72	-0.000865995	0.755	659.463
1621.89	0.0170296	0.346102	666.733
1622.36	0.0765452	0.424575	669.064
1623.55	-0.027504	1.68783	659.729
1624.06	-0.0624384	1.28941	670.459
1624.43	-0.0779175	1.80309	659.232
1625.01	0.013901	1.89837	659.79
1626.84	0.0691381	1.70286	659.911
1627.24	-0.0498786	0.253104	668.081
1628.71	0.0271321	1.61793	658.077
1629.08	0.000314112	0.235159	666.059
1629.13	0.0348455	0.231364	667.237
1629.47	0.0463184	0.304487	667.047
1630.53	-0.0484751	0.343224	667.985
1631.09	-0.0331369	0.214944	664.379
1631.25	0.0187385	1.7389	658.175
1631.88	-0.0316659	1.33118	660.338
1631.99	0.046321	0.336965	666.062
1635.47	-0.0134515	1.88957	658.133
1635.92	0.0390374	0.340533	667.057
1636.4	-0.0205761	0.583163	667.808
1636.62	0.00554192	0.373492	666.778
1638.22	0.115355	0.202881	666.182
1638.71	0.0830868	1.25479	671.134
1639.44	0.125768	1.63333	660.008
1639.79	-0.00643123	1.59849	660.163
1642.12	0.067235	0.255262	667.716
1642.47	0.0691656	1.66294	672.774
1643.03	-0.0247382	0.264016	666.106
1643.78	-0.0903969	1.68747	660.035
1644.16	-0.0247349	1.59604	655.909
1644.82	0.0187823	1.71809	659.268
1645.71	0.0019898	1.56072	657.665
1645.73	-0.00382876	1.67697	660.483
1645.85	-0.014805	1.63499	657.983
1646.77	-0.0148011	0.733966	669.019
1648.07	0.0254371	0.515634	666.017
1648.2	-0.0693762	1.65461	659.837
1648.81	-0.027388	1.67461	658.776
1649.64	0.0171936	0.2836	668.974
1650.88	-0.0294286	1.51942	660.217
1651.58	0.0964971	0.266936	667.029
1653.05	0.0341525	1.73441	657.874
1653.66	0.0620819	1.04586	662.141
1654.29	0.0172015	0.496897	667.743
1655.71	0.0390489	0.302394	666.599
1656	-0.0205217	0.365594	667.484
1656.83	0.0201275	1.73377	659.123
1656.88	0.064993	1.38187	658.291
1659.31	0.0272227	1.84895	661.216
1659.82	-0.0189443	1.60814	658.429
1660.23	0.00456231	0.242406	666.203
1660.56	-0.0844804	1.65753	658.885
1661.12	-0.0675291	1.73867	659.926
1662.53	-0.0251537	1.76208	669.329
1662.78	-0.0505742	1.63276	658.857
1662.78	0.0421738	0.217192	668.081
1663.16	-0.0944714	1.7581	658.907
1663.61	0.0045069	0.473034	669.538
1665.94	0.00457414	1.59535	659.561
1668.22	-0.0069618	0.293186	665.531
1669.59	0.0265069	0.517811	665.711
1669.69	0.0129914	1.51464	658.793
1670.34	0.0117396	0.478611	664.094
1671.87	0.0338288	0.198759	668.603
1672.12	-0.0371877	0.244679	667.798
1673.2	0.0776092	1.86658	672.481
1673.44	-0.0272783	1.58306	658.418
1673.69	0.0807638	0.575893	669.729
1674.08	0.0296544	0.19841	666.932
1674.64	0.0272668	1.63598	659.28
1676.24	0.00876815	1.62397	658.186
1676.34	0.0630736	1.51081	656.601
1676.74	0.138259	0.757808	668.197
1677.35	-0.0398464	1.58649	659.519
1678	-0.0775981	1.88762	658.333
1678.06	-0.0272581	1.60063	659.985
1678.56	-0.0146712	1.70245	658.58
1679.16	0.0756053	0.228668	666.44
1679.35	0.0692284	1.16836	661.346
1680.44	0.100665	0.355157	666.178
1680.6	0.0356731	1.54953	659.301
1680.91	0.0213109	0.302361	665.882
1681.56	0.00460612	0.525198	666.792
1682.54	0.0468871	1.36253	669.133
1683.1	0.00560985	0.752139	667.745
1685.18	0.0746181	0.314245	668.76
1685.2	-0.0454994	0.266137	667.281
1685.52	0.0421985	1.65597	659.511
1685.97	-0.0146416	1.73756	658.742
1686.14	-0.0104469	1.67497	659.227
1686.29	0.00979584	1.76101	659.461
1686.98	0.0595904	1.76448	657.737
1687.86	-0.0454907	1.59248	659.24
[truncated: 1,555 more rows]

## Sheet: Figure 3d
Data - emission spectra
Wavelength (nm)	Unquenched (U)		Wavelength (nm)	Hexamer (B)	Q1	Q2
599.701	0.110793		600.416	0.0492797	0.0799789	0.145993
600.796	0.109142		601.39	0.0492691	0.0841387	0.144293
601.911	0.108278		602.384	0.0507264	0.0872657	0.153671
603.041	0.114897		603.394	0.0515986	0.0719557	0.143156
604.187	0.109081		604.419	0.0471165	0.0792937	0.139023
605.349	0.108316		605.46	0.0493238	0.0779893	0.15041
606.526	0.112768		606.517	0.0534458	0.0720111	0.155853
607.718	0.10914		607.589	0.0517604	0.0827075	0.143071
608.927	0.1041		608.676	0.0673392	0.0910157	0.1604
610.151	0.0980754		609.78	0.0652676	0.0699345	0.141668
611.39	0.113894		610.899	0.075156	0.0947133	0.150787
612.646	0.105818		612.033	0.073641	0.0871353	0.170666
613.916	0.100353		613.184	0.076384	0.088834	0.165572
615.203	0.0985264		614.35	0.0884152	0.0948072	0.180225
616.505	0.112116		615.531	0.0909349	0.0832132	0.177542
617.823	0.119035		616.728	0.107291	0.10214	0.200234
619.156	0.11149		617.941	0.0989845	0.100809	0.187729
620.505	0.117917		619.17	0.129275	0.110188	0.200805
621.869	0.118565		620.414	0.136128	0.111043	0.179981
623.249	0.121009		621.673	0.159823	0.124289	0.205345
624.645	0.127395		622.949	0.180069	0.12498	0.22126
626.057	0.143833		624.24	0.203886	0.145302	0.227462
627.484	0.131762		625.546	0.220241	0.157576	0.25506
628.926	0.149123		626.868	0.266001	0.16263	0.273326
630.384	0.156769		628.206	0.28123	0.189585	0.295413
631.858	0.17442		629.56	0.326911	0.22749	0.319644
633.348	0.18124		630.929	0.374468	0.237417	0.366594
634.853	0.199559		632.314	0.405886	0.247835	0.351347
636.374	0.2152		633.714	0.437993	0.264994	0.414
637.91	0.237612		635.13	0.496605	0.286288	0.427538
639.462	0.253289		636.562	0.566038	0.316193	0.493595
641.029	0.302925		638.009	0.604165	0.336671	0.507005
642.613	0.344143		639.472	0.673783	0.381452	0.553772
644.211	0.390027		640.95	0.717068	0.39341	0.571425
645.826	0.42603		642.444	0.755504	0.441761	0.58523
647.456	0.505666		643.954	0.822701	0.483617	0.634751
649.101	0.578614		645.48	0.884463	0.543803	0.707821
650.763	0.632805		647.021	0.926868	0.583153	0.716395
652.44	0.707856		648.577	0.977133	0.648462	0.789656
654.132	0.765069		650.15	0.961669	0.694213	0.855493
655.84	0.829908		651.738	0.987994	0.761871	0.844577
657.564	0.881911		653.341	1	0.789045	0.880747
659.303	0.933063		654.96	0.955566	0.843784	0.957501
661.058	0.959557		656.595	0.920807	0.898148	0.958551
662.829	0.971518		658.246	0.87392	0.9435	1
664.615	0.996691		659.912	0.81469	0.930417	0.97274
666.417	0.990665		661.593	0.747087	0.942024	0.959542
668.234	1		663.291	0.696808	0.964248	0.940711
670.067	0.974714		665.004	0.631801	1	0.937034
671.916	0.972489		666.732	0.57103	0.975781	0.878488
673.78	0.934628		668.476	0.526447	0.944159	0.861967
675.66	0.883715		670.236	0.46736	0.923326	0.823332
677.556	0.839596		672.012	0.439379	0.924198	0.859712
679.467	0.806241		673.803	0.402798	0.899403	0.765485
681.394	0.7679		675.61	0.362263	0.858366	0.739519
683.336	0.722526		677.432	0.357111	0.816519	0.728817
685.294	0.682473		679.27	0.337008	0.779599	0.669334
687.268	0.608711		681.124	0.30252	0.749633	0.612436
689.257	0.559611		682.993	0.280947	0.712876	0.599172
691.262	0.523001		684.878	0.270206	0.688758	0.566975
693.282	0.46736		686.778	0.261523	0.620272	0.527826
695.319	0.422153		688.695	0.240875	0.56691	0.484932
697.37	0.388552		690.626	0.229786	0.527046	0.451718
699.438	0.350273		692.574	0.226168	0.47165	0.434386
701.521	0.327691		694.537	0.21462	0.434891	0.378899
703.619	0.296198		696.515	0.215249	0.413916	0.373486
705.733	0.298212		698.51	0.204557	0.394257	0.340237
707.863	0.290792		700.52	0.207381	0.364718	0.315652
710.009	0.274862		702.545	0.200652	0.349116	0.303714
712.17	0.261171		704.586	0.2101	0.328901	0.30621
714.346	0.268858		706.643	0.208375	0.309472	0.31078
716.539	0.247097		708.716	0.206395	0.295066	0.304302
718.747	0.227509		710.804	0.201716	0.276793	0.27752
720.97	0.226453		712.908	0.192187	0.28437	0.271699
723.209	0.221236		715.027	0.191211	0.268111	0.282558
725.464	0.201956		717.162	0.17508	0.25189	0.246692
727.734	0.192213		719.312	0.175473	0.251175	0.249831
730.02	0.144537		721.479	0.157982	0.22033	0.225017
732.322	0.120674		723.661	0.133248	0.214286	0.205678
734.639	0.0936465		725.858	0.112091	0.173594	0.176056
736.972	0.0770868		728.071	0.0875846	0.128286	0.145071
739.32	0.0607555		730.3	0.0641328	0.0955095	0.113312
741.685	0.0622957		732.544	0.0444729	0.0647771	0.0904861
			734.804	0.03662	0.0511286	0.0884366
			737.08	0.0267466	0.0466319	0.0815528
			739.371	0.0231453	0.046128	0.0725539
			741.678	0.0266845	0.0411209	0.0616728

## Sheet: Figure 3e
Data						Fits
Delay Time (ns)	Unquenched (U)	Hexamer (B)	Q1	Q2		Delay Time (ns)	Unquenched (U)		Delay Time (ns)	Hexamer (B)		Delay Time (ns)	Q1		Delay Time (ns)	Q2
0.012	0.00021223	0.000153669	0.000183427	0.000221721		1.38	0.000408127		1.38	0.000249903		1.38	0.000306213		1.38	0.000481269
0.036	0.000214029	0.000184403	0.000183427	0.000241877		1.404	0.000757722		1.404	0.000639373		1.404	0.00107761		1.404	0.00176286
0.06	0.000196043	9.98847e-05	0.000240748	0.000201564		1.428	0.00233305		1.428	0.00123283		1.428	0.00449896		1.428	0.00680448
0.084	0.00022482	0.000192086	0.000240748	0.000221721		1.452	0.00495508		1.452	0.00338863		1.452	0.0159017		1.452	0.0256922
0.108	0.000206835	0.000176719	0.000114642	0.000241877		1.476	0.00696219		1.476	0.00608814		1.476	0.0317664		1.476	0.0545174
0.132	0.000246403	0.000199769	0.000263677	0.000120938		1.5	0.00822783		1.5	0.0082284		1.5	0.0452871		1.5	0.0775343
0.156	0.000205036	9.98847e-05	0.000263677	0.000241877		1.524	0.00886861		1.524	0.00933503		1.524	0.0523773		1.524	0.0865047
0.18	0.000248201	0.000184403	0.000194892	0.000181408		1.548	0.00901253		1.548	0.00962947		1.548	0.0530197		1.548	0.0813471
0.204	0.000226619	0.000199769	0.000103178	0.000181408		1.572	0.00944783		1.572	0.00976584		1.572	0.0507979		1.572	0.0701044
0.228	0.000210432	0.000192086	0.000183427	0.000161251		1.596	0.00938023		1.596	0.00994042		1.596	0.0481004		1.596	0.059613
0.252	0.000246403	0.000207453	0.000171963	0.000322503		1.62	0.00958543		1.62	0.0101423		1.62	0.0454174		1.62	0.0509796
0.276	0.000223022	9.98847e-05	0.000298069	0.00028219		1.644	0.00975723		1.644	0.0102127		1.644	0.0426148		1.644	0.0436011
0.3	0.00019964	0.000184403	0.000194892	0.000201564		1.668	0.00992505		1.668	0.0102647		1.668	0.0398861		1.668	0.0374757
0.324	0.000206835	0.000153669	0.00021782	0.000302346		1.692	0.0098946		1.692	0.0105089		1.692	0.0375377		1.692	0.0329009
0.348	0.00021223	0.00022282	0.000114642	0.000362815		1.716	0.0100534		1.716	0.0104242		1.716	0.0348656		1.716	0.0283563
0.372	0.000221223	0.00022282	0.000171963	0.000362815		1.74	0.009865		1.74	0.0105065		1.74	0.0325566		1.74	0.0249445
0.396	0.000210432	0.000184403	0.000160499	0.000362815		1.764	0.0101239		1.764	0.0104364		1.764	0.0301802		1.764	0.0217262
0.42	0.000205036	0.000122935	0.000137571	0.00028219		1.788	0.00990164		1.788	0.0104381		1.788	0.0280439		1.788	0.0191847
0.444	0.000206835	0.000169036	0.000183427	0.00028219		1.812	0.0100064		1.812	0.0104352		1.812	0.0260428		1.812	0.0170261
0.468	0.000214029	0.000130619	0.000229284	0.000181408		1.836	0.00993676		1.836	0.010486		1.836	0.0242464		1.836	0.0153405
0.492	0.000228417	0.000138302	0.000275141	0.000302346		1.86	0.00979144		1.86	0.0103502		1.86	0.022328		1.86	0.0134549
0.516	0.000183453	0.000192086	0.000252213	0.000262033		1.884	0.00995229		1.884	0.0102768		1.884	0.0206201		1.884	0.011978
0.54	0.000217626	0.000115252	0.000206356	0.000201564		1.908	0.0097284		1.908	0.0102559		1.908	0.0190944		1.908	0.0108031
0.564	0.000221223	0.000138302	0.000183427	0.000201564		1.932	0.00962261		1.932	0.0102435		1.932	0.0177025		1.932	0.00982944
0.588	0.000253597	0.000215136	0.000126106	0.000362815		1.956	0.00956088		1.956	0.0100714		1.956	0.0162121		1.956	0.00863073
0.612	0.00019964	0.00024587	0.00021782	0.000221721		1.98	0.00948275		1.98	0.00995114		1.98	0.0148972		1.98	0.00769583
0.636	0.000197842	0.000184403	0.000298069	0.00028219		2.004	0.0095364		2.004	0.00990892		2.004	0.0137789		2.004	0.00704832
0.66	0.000266187	0.000153669	0.000194892	0.00028219		2.028	0.00943702		2.028	0.00987834		2.028	0.0127701		2.028	0.00652007
0.684	0.000215827	0.000207453	0.000160499	0.000262033		2.052	0.00919503		2.052	0.00966918		2.052	0.0116073		2.052	0.0056433
0.708	0.00022482	0.000176719	0.000229284	0.000342659		2.076	0.00912632		2.076	0.00959443		2.076	0.0107095		2.076	0.00517772
0.732	0.000208633	0.000169036	0.000171963	0.000141095		2.1	0.0090044		2.1	0.00947334		2.1	0.00981724		2.1	0.00464842
0.756	0.000239209	0.000161352	0.000194892	0.000221721		2.124	0.00895625		2.124	0.00941848		2.124	0.00908355		2.124	0.00433373
0.78	0.000219424	0.000169036	0.000240748	0.000262033		2.148	0.00900759		2.148	0.00939918		2.148	0.0084666		2.148	0.00416399
0.804	0.00019964	0.000169036	0.000183427	0.000221721		2.172	0.00871824		2.172	0.00912885		2.172	0.00756581		2.172	0.00341243
0.828	0.000194245	0.000169036	0.00021782	0.000201564		2.196	0.00871669		2.196	0.00910686		2.196	0.00706319		2.196	0.00332467
0.852	0.000235612	0.000176719	0.000229284	0.000342659		2.22	0.00853868		2.22	0.00890311		2.22	0.00636035		2.22	0.00281109
0.876	0.000251799	0.000176719	0.000171963	0.000201564		2.244	0.00844805		2.244	0.00880467		2.244	0.00584882		2.244	0.0025891
0.9	0.00019964	0.000122935	0.000194892	0.000463598		2.268	0.00837012		2.268	0.00874259		2.268	0.00542931		2.268	0.00248219
0.924	0.000258993	0.00022282	0.000183427	0.000262033		2.292	0.00831586		2.292	0.00861649		2.292	0.00496155		2.292	0.00223539
0.948	0.000260791	0.00024587	0.000240748	0.000241877		2.316	0.00803658		2.316	0.00851658		2.316	0.0045657		2.316	0.00207543
0.972	0.000197842	0.000184403	0.000171963	0.000181408		2.34	0.00808337		2.34	0.00836873		2.34	0.00413633		2.34	0.00180886
0.996	0.000226619	0.000161352	0.000194892	0.000201564		2.364	0.00790588		2.364	0.00833283		2.364	0.00389363		2.364	0.00184251
1.02	0.000183453	0.000138302	0.000103178	0.000262033		2.388	0.00787929		2.388	0.00811146		2.388	0.00342456		2.388	0.00142608
1.044	0.000210432	0.000176719	0.000183427	0.000362815		2.412	0.00763966		2.412	0.00807106		2.412	0.00323052		2.412	0.00147653
1.068	0.00019964	0.000138302	0.00021782	0.000322503		2.436	0.00751332		2.436	0.00794639		2.436	0.00294465		2.436	0.00132527
1.092	0.000201439	0.000122935	0.000103178	0.000302346		2.46	0.0074256		2.46	0.00788642		2.46	0.00277143		2.46	0.00134939
1.116	0.000264388	0.000207453	0.000206356	0.000302346		2.484	0.00745129		2.484	0.00769991		2.484	0.00244446		2.484	0.00106464
1.14	0.000230216	0.000153669	0.000183427	0.000241877		2.508	0.00732761		2.508	0.00766823		2.508	0.00234848		2.508	0.00117516
1.164	0.000188849	0.000192086	0.000183427	0.000322503		2.532	0.00715439		2.532	0.00754744		2.532	0.00214703		2.532	0.00106673
1.188	0.000208633	6.9151e-05	0.000229284	0.000201564		2.556	0.00713308		2.556	0.00745896		2.556	0.00200221		2.556	0.00104232
1.212	0.000246403	0.000169036	0.000240748	0.000221721		2.58	0.00711256		2.58	0.00735542		2.58	0.00184824		2.58	0.000975844
1.236	0.000255396	0.000169036	0.000252213	0.000322503		2.604	0.00691706		2.604	0.00726331		2.604	0.00172126		2.604	0.000942633
1.26	0.000203237	0.000153669	0.000206356	0.000221721		2.628	0.00686082		2.628	0.00718843		2.628	0.00162977		2.628	0.000954416
1.284	0.00021223	0.00024587	0.000160499	0.000221721		2.652	0.00665439		2.652	0.00707183		2.652	0.00148942		2.652	0.000865232
1.308	0.000205036	0.000230503	0.000171963	0.000141095		2.676	0.0066253		2.676	0.00692955		2.676	0.00132062		2.676	0.000706574
1.332	0.000219424	0.000130619	0.000206356	0.000241877		2.7	0.006484		2.7	0.0068784		2.7	0.00128419		2.7	0.000778336
1.356	0.000217626	0.000192086	0.000126106	0.000382972		2.724	0.0064818		2.724	0.00676441		2.724	0.00116683		2.724	0.000689648
1.38	0.000284173	0.000192086	0.000343926	0.000443441		2.748	0.00631757		2.748	0.00661956		2.748	0.00101295		2.748	0.000523883
1.404	0.000732014	0.000683826	0.000917137	0.00120938		2.772	0.00629277		2.772	0.00654999		2.772	0.000967594		2.772	0.000547494
1.428	0.00213129	0.00105263	0.00286605	0.00513989		2.796	0.00616814		2.796	0.00649728		2.796	0.000949619		2.796	0.000611966
1.452	0.00479496	0.00269689	0.0133329	0.024873		2.82	0.00604486		2.82	0.00644578		2.82	0.000938527		2.82	0.000680595
1.476	0.00722662	0.0059393	0.03218	0.0542611		2.844	0.0060357		2.844	0.00629453		2.844	0.000794612		2.844	0.000500308
1.5	0.00893885	0.00838264	0.0487458	0.0758284		2.868	0.00583913		2.868	0.0062027		2.868	0.000735611		2.868	0.000468376
1.524	0.00964748	0.0104418	0.0590177	0.0858663		2.892	0.00586965		2.892	0.00614376		2.892	0.00072449		2.892	0.00051711
1.548	0.00967986	0.0102343	0.0576191	0.0808675		2.916	0.00572587		2.916	0.00604876		2.916	0.000666541		2.916	0.000474276
1.572	0.00977518	0.0112639	0.0525978	0.063916		2.94	0.00574601		2.94	0.00597598		2.94	0.000641058		2.94	0.000486189
1.596	0.00994245	0.010365	0.0479319	0.0544828		2.964	0.00566681		2.964	0.00590961		2.964	0.000626369		2.964	0.000511959
1.62	0.00998201	0.0109873	0.0433347	0.0466823		2.988	0.00553878		2.988	0.00575925		2.988	0.00049731
1.644	0.0099946	0.0108874	0.0398152	0.0395469		3.012	0.00543675		3.012	0.00570024
1.668	0.0101565	0.0109182	0.0377516	0.0344675		3.036	0.00536092		3.036	0.0056423
1.692	0.0100144	0.0109796	0.0328106	0.0290051		3.06	0.0052985		3.06	0.00552711
1.716	0.010232	0.0108337	0.0311368	0.0274732		3.084	0.00518692		3.084	0.00551401
1.74	0.00977158	0.0108644	0.0293025	0.0244497		3.108	0.00506407		3.108	0.00539037
1.764	0.0101043	0.011141	0.0273077	0.0198944		3.132	0.00504263		3.132	0.005358
1.788	0.0102194	0.0107568	0.0244875	0.0190478		3.156	0.00498464		3.156	0.00524178
1.812	0.010036	0.0108413	0.0229399	0.0156615		3.18	0.00494026		3.18	0.00517447
1.836	0.0100881	0.0105109	0.0222062	0.0149762		3.204	0.0048342		3.204	0.00513995
1.86	0.00985791	0.0107184	0.0200165	0.0133435		3.228	0.00492969		3.228	0.00501611
1.884	0.0100773	0.0107722	0.0184688	0.011731		3.252	0.00472524		3.252	0.00505788
1.908	0.00985791	0.0102804	0.0165314	0.010441		3.276	0.00464688		3.276	0.00491475
1.932	0.00975899	0.0104725	0.0152474	0.00931226		3.3	0.00458197		3.3	0.00482035
1.956	0.00946942	0.0101729	0.014892	0.00870757		3.324	0.00454309		3.324	0.00475878
1.98	0.00952878	0.0101575	0.0134819	0.00858663		3.348	0.00440481		3.348	0.00469824
2.004	0.00935432	0.0101114	0.0128399	0.00693381		3.372	0.00449337		3.372	0.0046173
2.028	0.00926259	0.00975029	0.0118311	0.00667177		3.396	0.00428159		3.396	0.0045478
2.052	0.00901799	0.00941222	0.0110859	0.00594614		3.42	0.00430922		3.42	0.00451106
2.076	0.00881115	0.00995774	0.0109254	0.00520035		3.444	0.00427492		3.444	0.00441148
2.1	0.00895324	0.00936612	0.00888476	0.0051802		3.468	0.00411597		3.468	0.00435007
2.124	0.00880755	0.00935843	0.00842619	0.00403128		3.492	0.0041085		3.492	0.00431072
2.148	0.00882194	0.00921245	0.00862108	0.00387003		3.516	0.00398866		3.516	0.00420846
2.172	0.00860971	0.00962735	0.00705049	0.00380956		3.54	0.00400788		3.54	0.00416564
2.196	0.00867626	0.00882828	0.00650021	0.00334596		3.564	0.00397788		3.564	0.00417687
2.22	0.00840827	0.00898194	0.00645435	0.00304362		3.588	0.00391079		3.588	0.00406668
2.244	0.0080018	0.00831348	0.00584675	0.00320487		3.612	0.00379441		3.612	0.00404211
2.268	0.00841906	0.00855935	0.00533086	0.00255986		3.636	0.00377909		3.636	0.00399177
2.292	0.00817446	0.00880522	0.00509011	0.00270096		3.66	0.00375199		3.66	0.00391039
2.316	0.00792806	0.00828275	0.00484936	0.00266065		3.684	0.00373832		3.684	0.00385091
2.34	0.00793165	0.00827507	0.00432201	0.00243893		3.708	0.00361236		3.708	0.00379222
2.364	0.00790647	0.007937	0.00410419	0.00237846		3.732	0.0035877		3.732	0.00380879
2.388	0.00786871	0.00791395	0.00363415	0.00185439		3.756	0.00348855		3.756	0.00366678
2.412	0.00764209	0.00759124	0.00324437	0.00151173		3.78	0.00341502		3.78	0.00363218
2.436	0.00739928	0.00751441	0.00334755	0.00153189		3.804	0.00331716		3.804	0.00358248
2.46	0.00721942	0.00799078	0.00325584	0.00151173		3.828	0.00334565		3.828	0.00357058
2.484	0.00740647	0.00725317	0.00285459	0.00149157		3.852	0.00337492		3.852	0.00352237
2.508	0.00729496	0.00782174	0.00239602	0.00120938		3.876	0.00325422		3.876	0.00346401
2.532	0.00704317	0.00783711	0.00253359	0.00120938		3.9	0.00318437		3.9	0.00339544
2.556	0.00718525	0.00744526	0.00218966	0.0011086		3.924	0.00319044		3.924	0.00331678
2.58	0.00705216	0.0072839	0.00210941	0.00120938		3.948	0.00313421		3.948	0.00329734
2.604	0.00664029	0.00723012	0.00204063	0.000765944		3.972	0.00311651		3.972	0.00325197
2.628	0.00690288	0.00684595	0.00178842	0.000765944		3.996	0.00303643		3.996	0.00321783
2.652	0.00673741	0.00668459	0.00193745	0.000907039		4.02	0.00300735		4.02	0.00321623
2.676	0.00653597	0.00703035	0.0017311	0.000907039		4.044	0.00296633		4.044	0.0031038
2.7	0.00643525	0.00668459	0.00163938	0.000705474		4.068	0.00297604		4.068	0.0030876
2.724	0.00647842	0.00718402	0.00165085	0.000927195		4.092	0.00282332		4.092	0.00309854
2.748	0.00643345	0.00641567	0.00149035	0.000705474		4.116	0.00304761		4.116	0.00301453
2.772	0.00636511	0.00618517	0.00120374	0.000765944		4.14	0.00278281		4.14	0.0029681
2.796	0.00631295	0.00626201	0.00123813	0.000463598		4.164	0.00275726		4.164	0.00290628
2.82	0.00630036	0.00617749	0.00102031	0.000443441		4.188	0.00274483		4.188	0.00288246
2.844	0.00603597	0.00606992	0.000951529	0.000685318		4.212	0.00259495		4.212	0.00281139
2.868	0.006	0.00613139	0.000962994	0.000443441		4.236	0.0026589		4.236	0.00284171
2.892	0.00570144	0.00620054	0.000859816	0.000645005		4.26	0.00276101		4.26	0.00275572
2.916	0.00560252	0.00602382	0.00106617	0.000624849		4.284	0.00263759		4.284	0.0027499
2.94	0.00560432	0.00608529	0.000905672	0.000524067		4.308	0.00259023		4.308	0.0026809
2.964	0.00543705	0.00562428	0.000882744	0.000685318		4.332	0.00258093		4.332	0.0026443
2.988	0.00553417	0.00592393	0.00065346	0.000463598		4.356	0.00255939		4.356	0.0025816
3.012	0.00552158	0.00543219	0.000676388	0.00056438		4.38	0.00248847		4.38	0.00254609
3.036	0.00542446	0.00555513	0.000641996	0.000524067		4.404	0.00238049		4.404	0.00256955
3.06	0.00524281	0.00516327	0.000619067	0.000544223		4.428	0.00232304		4.428	0.00250851
3.084	0.00514029	0.00513254	0.000619067	0.000544223		4.452	0.0023289		4.452	0.00247449
3.108	0.00510072	0.00511717	0.000641996	0.000342659		4.476	0.00231012		4.476	0.00242497
3.132	0.0052536	0.00477142	0.000710781	0.000342659		4.5	0.00232927		4.5	0.00239185
3.156	0.00492266	0.00477142	0.000504425	0.000342659		4.524	0.00228629		4.524	0.00239638
3.18	0.00522662	0.00522474	0.000481497	0.000322503		4.548	0.00221853		4.548	0.00233771
3.204	0.00476978	0.00476373	0.000447104	0.000463598		4.572	0.00222659		4.572	0.00228493
3.228	0.0048759	0.00458701	0.000481497	0.000524067		4.596	0.00226012		4.596	0.0022327
3.252	0.00458813	0.00460238	0.00043564	0.000403128		4.62	0.00221864		4.62	0.00220738
3.276	0.00476619	0.00467153	0.000378319	0.000362815		4.644	0.00207761		4.644	0.00220362
3.3	0.00453417	0.00489435	0.000504425	0.000403128		4.668	0.00208733		4.668	0.00217904
3.324	0.00441007	0.004733	0.000389783	0.000362815		4.692	0.00207229		4.692	0.00214431
3.348	0.00455935	0.00421821	0.00043564	0.000362815		4.716	0.00222098		4.716	0.00210992
3.372	0.0042446	0.00451018	0.00043564	0.00050391		4.74	0.00205612		4.74	0.00209724
3.396	0.00441547	0.00435651	0.00035539	0.000423285		4.764	0.00210518		4.764	0.00206396
3.42	0.00439029	0.0044103	0.00035539	0.000403128		4.788	0.00195388		4.788	0.00202025
3.444	0.00410072	0.00395697	0.000320998	0.000362815		4.812	0.00187812		4.812	0.00205135
3.468	0.00428777	0.00414906	0.000424176	0.000423285		4.836	0.0019661		4.836	0.0019607
3.492	0.00404496	0.00374184	0.000424176	0.000382972		4.86	0.00181569		4.86	0.00193401
3.516	0.00404317	0.00414138	0.000332462	0.000665162		4.884	0.00177874		4.884	0.00198759
3.54	0.00407914	0.00374952	0.000320998	0.000322503		4.908	0.00179219		4.908	0.00195644
3.564	0.004	0.00419516	0.000263677	0.000443441		4.932	0.00184386		4.932	0.00186728
3.588	0.00389568	0.00412601	0.000252213	0.000302346		4.956	0.00187087		4.956	0.00186876
3.612	0.00386511	0.00409527	0.000320998	0.000403128		4.98	0.0017726		4.98	0.00179611
3.636	0.00372122	0.00394929	0.00021782	0.000302346		5.004	0.00166191		5.004	0.0017877
3.66	0.00378777	0.00364195	0.000275141	0.000524067		5.028	0.0017151		5.028	0.00180092
3.684	0.00363309	0.00374184	0.000332462	0.000443441		5.052	0.00163027		5.052	0.00176137
3.708	0.00367266	0.00377257	0.000366855	0.000403128		5.076	0.00163372		5.076	0.00172751
3.732	0.00359712	0.00339608	0.000229284	0.000342659		5.1	0.00162496		5.1	0.00168862
3.756	0.00366007	0.00361122	0.000343926	0.000423285		5.124	0.00166678		5.124	0.00169787
3.78	0.00359892	0.00364964	0.000298069	0.000403128		5.148	0.00160854		5.148	0.00163297
3.804	0.00339928	0.00323473	0.000206356	0.000241877		5.172	0.00171379		5.172	0.00165335
3.828	0.00339568	0.0034806	0.000240748	0.000322503		5.196	0.00156818		5.196	0.00162101
3.852	0.00338669	0.00310411	0.000252213	0.000584536		5.22	0.00161112		5.22	0.00157292
3.876	0.00352878	0.00325778	0.000378319	0.000342659		5.244	0.00146605		5.244	0.00159428
3.9	0.00327698	0.00340376	0.000240748	0.000362815		5.268	0.00149701		5.268	0.00152568
3.924	0.00318165	0.00339608	0.000298069	0.000302346		5.292	0.0016036		5.292	0.00153174
3.948	0.00322122	0.00298886	0.000240748	0.000463598		5.316	0.00157237		5.316	0.0015116
3.972	0.00307914	0.00313484	0.000286605	0.000262033		5.34	0.00142846		5.34	0.00146517
3.996	0.00292986	0.00289666	0.000286605	0.000463598		5.364	0.00144802		5.364	0.0014881
4.02	0.00304676	0.00301959	0.000286605	0.000221721		5.388	0.00145511		5.388	0.00145824
4.044	0.00306655	0.00309643	0.000229284	0.000302346		5.412	0.00143748		5.412	0.00143927
4.068	0.00280755	0.00308106	0.00021782	0.000342659		5.436	0.00153311		5.436	0.00138859
4.092	0.00301799	0.00289666	0.000320998	0.000302346		5.46	0.00135287		5.46	0.00137547
4.116	0.00299281	0.00271994	0.000229284	0.000423285		5.484	0.00143644		5.484	0.00139443
4.14	0.00289568	0.00288897	0.000286605	0.000302346		5.508	0.00135719		5.508	0.00137645
4.164	0.00290647	0.00282751	0.000252213	0.000322503		5.532	0.00132827		5.532	0.00138538
4.188	0.00281115	0.0026892	0.000252213	0.000443441		5.556	0.00142496		5.556	0.00135726
4.212	0.00282554	0.00263542	0.000206356	0.000262033		5.58	0.00133354		5.58	0.00132411
4.236	0.00274101	0.00260469	0.000309534	0.000423285		5.604	0.00131786		5.604	0.00128581
4.26	0.00270144	0.00247407	0.000286605	0.000382972		5.628	0.00123994		5.628	0.00128486
4.284	0.00265827	0.00271994	0.000240748	0.00028219		5.652	0.0012874		5.652	0.0012524
4.308	0.00261511	0.00245102	0.000206356	0.000302346		5.676	0.00114701		5.676	0.00123091
4.332	0.00257374	0.00246638	0.000286605	0.000241877		5.7	0.00120762		5.7	0.00120971
4.356	0.00261871	0.00282751	0.000206356	0.00028219		5.724	0.00126834		5.724	0.00118871
4.38	0.00258633	0.00262774	0.00021782	0.000403128		5.748	0.00112869		5.748	0.00121564
4.404	0.00243525	0.00238187	0.000309534	0.000322503		5.772	0.00113966		5.772	0.00121631
4.428	0.00245324	0.00238187	0.000275141	0.000302346		5.796	0.00115095		5.796	0.00115359
4.452	0.00245504	0.00242797	0.000137571	0.000262033		5.82	0.00116234		5.82	0.00116006
4.476	0.00246223	0.00235882	0.000275141	0.000382972		5.844	0.00113647		5.844	0.00113993
4.5	0.00228058	0.00211295	0.000332462	0.00050391		5.868	0.00113565		5.868	0.00110955
4.524	0.00226079	0.00233577	0.000252213	0.000262033		5.892	0.00108481		5.892	0.00110599
4.548	0.00230396	0.00211295	0.000263677	0.000302346		5.916	0.00112197		5.916	0.00108673
4.572	0.00227698	0.0022282	0.000183427	0.000443441		5.94	0.00112188		5.94	0.00108889
4.596	0.00224281	0.00208221	0.000194892	0.000362815		5.964	0.00103401		5.964	0.0010753
4.62	0.00216727	0.0021821	0.000160499	0.000322503		5.988	0.00112201		5.988	0.00106181
4.644	0.00233813	0.00224357	0.000320998	0.000161251		6.012	0.00108458		6.012	0.00100077
4.668	0.00219784	0.00212831	0.000137571	0.000241877		6.036	0.000997227		6.036	0.0010248
4.692	0.00221043	0.0022282	0.000309534	0.000141095		6.06	0.00102327		6.06	0.000990569
4.716	0.002	0.00207453	0.000183427	0.000241877		6.084	0.000986407		6.084	0.000983286
4.74	0.00185432	0.00199769	0.000171963	0.000201564		6.108	0.00100023		6.108	0.00103462
4.764	0.00211151	0.00205148	0.000275141	0.000302346		6.132	0.000964011		6.132	0.000985351
4.788	0.0019964	0.00197464	0.000240748	0.000161251		6.156	0.000990548		6.156	0.00096279
4.812	0.00195504	0.00186708	0.000286605	0.000181408		6.18	0.00105506		6.18	0.000934974
4.836	0.00195144	0.00189013	0.000171963	0.000302346		6.204	0.00105688		6.204	0.000933789
4.86	0.00193525	0.00218978	0.00021782	0.000141095		6.228	0.000996258		6.228	0.000916822
4.884	0.00202158	0.00189013	0.000275141	0.000241877		6.252	0.000960878		6.252	0.000947818
4.908	0.00185971	0.00182866	0.000171963	0.000262033		6.276	0.000912794		6.276	0.000963139
4.932	0.00194424	0.00176719	0.000252213	0.000241877		6.3	0.000952749		6.3	0.000893701
4.956	0.00194424	0.001529	0.000149035	0.00028219		6.324	0.00095533		6.324	0.000867045
4.98	0.0018759	0.00193623	0.000206356	0.000302346		6.348	0.000857588		6.348	0.000877644
5.004	0.00183094	0.00188244	0.00035539	0.000141095		6.372	0.000885568		6.372	0.000829802
5.028	0.00177158	0.00180561	0.00021782	0.000322503		6.396	0.000901147		6.396	0.000856467
5.052	0.00177158	0.00168267	0.000183427	0.000382972		6.42	0.000954333		6.42	0.00083016
5.076	0.00180216	0.00162121	0.000171963	0.000262033		6.444	0.000970156		6.444	0.000809279
5.1	0.00171583	0.00157511	0.000160499	0.000201564		6.468	0.00089816		6.468	0.000825808
5.124	0.00177518	0.00163657	0.000183427	0.000262033		6.492	0.000738351		6.492	0.000805248
5.148	0.00157914	0.00152132	0.000149035	0.000342659		6.516	0.000804792		6.516	0.00081656
5.172	0.00173561	0.00159816	0.000206356	0.000161251		6.54	0.000783265		6.54	0.000806838
5.196	0.00159173	0.00159816	0.000183427	0.000241877		6.564	0.000874854		6.564	0.00076015
5.22	0.00155396	0.00164426	0.000171963	0.000221721		6.588	0.000791185		6.588	0.000777359
5.244	0.00167806	0.0014368	0.000183427	0.000241877		6.612	0.000795486		6.612	0.000768191
5.268	0.00158993	0.00159047	0.000183427	0.000342659		6.636	0.000711853		6.636	0.00073275
5.292	0.00153237	0.00158279	0.00021782	0.000342659		6.66	0.000867086		6.66	0.000729257
5.316	0.00161691	0.00129082	0.000240748	0.000382972		6.684	0.000746259		6.684	0.000736387
5.34	0.00147842	0.0014368	0.000298069	0.000181408		6.708	0.000713322		6.708	0.000717093
5.364	0.00149101	0.00135229	0.000194892	0.000262033		6.732	0.000692847		6.732	0.000703195
5.388	0.0013759	0.00151364	0.000263677	0.00028219		6.756	0.000848455		6.756	0.000705182
5.412	0.00139209	0.00135229	0.000183427	0.000302346		6.78	0.000740512		6.78	0.000686182
5.436	0.00141906	0.00126777	0.000149035	0.000141095		6.804	0.000733303		6.804	0.000694005
5.46	0.00141906	0.00126777	0.000126106	0.000241877		6.828	0.000788888		6.828	0.000659489
5.484	0.00140288	0.00119862	0.000149035	0.000403128		6.852	0.000668657		6.852	0.000710004
5.508	0.00139209	0.00129082	0.000240748	0.000181408		6.876	0.000799729		6.876	0.000664941
5.532	0.0013723	0.00135997	0.000194892	0.000302346		6.9	0.000667408		6.9	0.000683788
5.556	0.00143345	0.00133692	0.000240748	0.000443441		6.924	0.000673027		6.924	0.000649609
5.58	0.00135072	0.00109105	0.000183427	0.000181408		6.948	0.000728895		6.948	0.000636688
5.604	0.00130216	0.0011602	0.000229284	0.000322503		6.972	0.000709696		6.972	0.000639911
5.628	0.00136331	0.00112178	0.000183427	0.000302346		6.996	0.000690535		6.996	0.000606052
5.652	0.00127158	0.0012524	0.000160499	0.00028219		7.02	0.000658927		7.02	0.00065737
5.676	0.00128597	0.00139839	0.000149035	0.000241877		7.044	0.000627355		7.044	0.000629023
5.7	0.00118885	0.00133692	0.000149035	0.000201564		7.068	0.00064624		7.068	0.000595497
5.724	0.00122842	0.00109873	0.000229284	0.000201564		7.092	0.000665157		7.092	0.000593918
5.748	0.00128417	0.00112947	0.000286605	0.000322503		7.116	0.000558688		7.116	0.000597793
5.772	0.00121043	0.00112947	0.000149035	0.000241877		7.14	0.000577877		7.14	0.000617614
5.796	0.00117446	0.00126777	0.000229284	0.000161251		7.164	0.000572112		7.164	0.000584358
5.82	0.00110791	0.00119862	0.000171963	0.000423285		7.188	0.000716937		7.188	0.000551356
5.844	0.00117266	0.001068	0.00021782	0.00028219		7.212	0.000673677		7.212	0.000592837
5.868	0.00123561	0.000945063	0.000252213	0.000423285		7.236	0.000567566		7.236	0.000560008
5.892	0.00114928	0.00113715	0.000183427	0.000221721		7.26	0.000624701		7.26	0.000543207
5.916	0.00111691	0.00123703	0.000149035	0.000302346		7.284	0.000631611		7.284	0.000600874
5.94	0.00107734	0.001068	0.000171963	0.000302346		7.308	0.000638787		7.308	0.000552506
5.964	0.00109173	0.00114483	0.000229284	0.000302346		7.332	0.0006961		7.332	0.000520225
5.988	0.0011223	0.00096043	0.000332462	0.000302346		7.356	0.000627895		7.356	0.000541018
6.012	0.00105935	0.00108337	0.00021782	0.00028219		7.38	0.000597586		7.38	0.000497963
6.036	0.00105036	0.001068	0.000126106	0.000221721		7.404	0.000579938		7.404	0.000502883
6.06	0.00114388	0.000906646	0.000183427	0.000342659		7.428	0.000612644		7.428	0.00052382
6.084	0.00108094	0.000975797	0.00021782	0.000342659		7.452	0.000607584		7.452	0.00052369
6.108	0.00103237	0.000868229	0.000183427	0.000322503		7.476	0.000640445		7.476	0.000528868
6.132	0.00101619	0.00096043	0.000171963	0.000322503		7.5	0.000547787		7.5	0.000486161
6.156	0.000897482	0.00102958	0.000229284	0.000302346		7.524	0.000681072		7.524	0.000507377
6.18	0.000960432	0.00101421	0.000171963	0.000322503		7.548	0.000538224		7.548	0.000512703
6.204	0.00104317	0.000975797	0.000126106	0.00028219		7.572	0.000546096		7.572	0.000496889
6.228	0.00101079	0.000906646	0.000194892	0.000241877		7.596	0.00051629		7.596	0.000481425
6.252	0.000965827	0.000991164	0.000240748	0.000241877		7.62	0.000549512		7.62	0.000476498
6.276	0.000971223	0.00105263	0.000137571	0.000322503		7.644	0.000469816		7.644	0.000476863
6.3	0.000980216	0.000891279	0.00021782	0.000181408		7.668	0.000578506		7.668	0.000440079
6.324	0.000969424	0.000898963	0.00021782	0.000362815		7.692	0.000674693		7.692	0.000477855
6.348	0.000892086	0.000799078	0.000229284	0.000221721		7.716	0.000544903		7.716	0.00046255
6.372	0.000877698	0.000822128	0.000149035	0.00028219		7.74	0.000553349		7.74	0.000441947
6.396	0.000965827	0.000898963	0.000183427	0.000302346		7.764	0.000524215		7.764	0.000458605
6.42	0.000920863	0.000868229	0.000252213	0.000141095		7.788	0.000457431		7.788	0.000427605
6.444	0.000865108	0.000952747	0.000240748	0.000221721		7.812	0.000804763		7.812	0.000460407
6.468	0.000856115	0.000829812	0.000206356	0.000262033		7.836	0.000461712		7.836	0.000456123
6.492	0.000920863	0.000699193	0.000240748	0.000221721		7.86	0.000520485		7.86	0.00042538
6.516	0.000881295	0.000822128	0.000183427	0.000141095		7.884	0.000554214		7.884	0.00039452
6.54	0.00082554	0.000699193	0.000171963	0.000362815		7.908	0.000512771		7.908	0.000411527
6.564	0.000798561	0.000745294	0.000114642	0.000322503		7.932	0.000534131		7.932	0.000407427
6.588	0.000852518	0.000875912	0.000240748	0.000221721		7.956	0.000430169		7.956	0.000403403
6.612	0.000854317	0.000768344	0.000240748	0.00028219		7.98	0.000414081		7.98	0.000415311
6.636	0.000834532	0.000668459	0.000194892	0.000302346		8.004	0.000510953		8.004	0.000395493
6.66	0.000827338	0.00069151	0.000206356	0.000221721		8.028	0.000432208		8.028	0.000402196
6.684	0.000782374	0.000745294	0.000229284	0.000302346		8.052	0.000478914		8.052	0.000371839
6.708	0.00071223	0.000722244	0.000240748	0.000262033		8.076	0.000400362		8.076	0.00037872
6.732	0.000753597	0.00073761	0.000240748	0.000221721		8.1	0.000497439		8.1	0.000380362
6.756	0.000703237	0.000776028	0.000183427	0.000403128		8.124	0.000506637		8.124	0.000360761
6.78	0.000767986	0.000752977	0.000275141	0.000322503		8.148	0.000465623		8.148	0.000388848
6.804	0.000742806	0.000683826	0.00021782	0.000262033		8.172	0.000512774		8.172	0.00034815
6.828	0.000732014	0.000660776	0.000171963	0.000241877		8.196	0.000384226		8.196	0.000355341
6.852	0.00072482	0.000699193	0.00021782	0.000161251		8.22	0.000544227		8.22	0.000367843
6.876	0.000751799	0.000676143	0.000206356	0.00028219		8.244	0.000616628		8.244	0.000391007
6.9	0.000640288	0.000637726	0.000149035	0.000161251		8.268	0.000475428		8.268	0.000345098
6.924	0.000730216	0.000729927	0.000160499	0.000262033		8.292	0.000522623		8.292	0.000347025
6.948	0.000658273	0.000576258	0.000240748	0.000262033		8.316	0.000419131		8.316	0.000338249
6.972	0.000767986	0.00071456	0.000240748	0.000241877		8.34	0.000403754		8.34	0.000361496
6.996	0.000757194	0.000645409	0.000240748	0.000161251		8.364	0.000476218		8.364	0.000347773
7.02	0.000733813	0.000583942	0.000263677	0.000221721		8.388	0.000372885		8.388	0.000339259
7.044	0.000629496	0.000653093	0.000206356	0.000201564		8.412	0.000420192		8.412	0.000341247
7.068	0.000672662	0.000553208	8.02495e-05	0.000342659		8.436	0.000455118		8.436	0.000332748
7.092	0.000633094	0.000576258	0.000240748	0.000322503		8.46	0.000452589		8.46	0.000340361
7.116	0.000669065	0.00069151	0.000160499	0.000221721		8.484	0.000600619		8.484	0.000310833
7.14	0.000591727	0.000568575	0.000194892	0.000262033		8.508	0.000372135		8.508	0.000318469
7.164	0.000647482	0.000583942	0.00021782	0.000322503		8.532	0.000444859		8.532	0.000326156
7.188	0.000620504	0.000583942	0.000206356	0.000201564		8.556	0.000367001		8.556	0.000317845
7.212	0.000591727	0.000560891	0.000160499	0.000221721		8.58	0.000665808		8.58	0.000304315
7.236	0.000631295	0.000676143	0.000149035	0.000201564		8.604	0.00038722		8.604	0.000312063
7.26	0.000588129	0.000614675	0.000114642	0.000302346		8.628	0.000447417		8.628	0.000319956
7.284	0.000636691	0.000553208	0.000229284	0.000322503		8.652	0.000319619		8.652	0.000296071
7.308	0.000703237	0.000507107	0.000366855	0.00028219		8.676	0.000505465		8.676	0.000288138
7.332	0.000622302	0.000484057	0.000252213	0.000201564		8.7	0.000327406		8.7	0.000296374
7.356	0.000636691	0.000553208	0.000183427	0.000241877		8.724	0.000412957		8.724	0.000304513
7.38	0.000616906	0.000645409	0.000275141	0.000161251		8.748	0.0003982		8.748	0.000275503
7.404	0.000634892	0.000514791	9.17137e-05	0.000241877		8.772	0.00038359		8.772	0.000294342
7.428	0.000604317	0.000537841	0.000194892	0.000221721		8.796	0.000444189		8.796	0.000307845
7.452	0.00057554	0.000476373	0.000229284	0.000201564		8.82	0.000341616		8.82	0.000284061
7.476	0.000566547	0.000461007	0.000171963	0.000302346		8.844	0.000402422		8.844	0.000308213
7.5	0.000584532	0.000553208	0.000183427	0.000362815		8.868	0.000287299		8.868	0.000268818
7.524	0.000588129	0.000499424	0.000149035	0.000161251		8.892	0.000297682		8.892	0.000293111
7.548	0.000591727	0.000361122	0.000252213	0.000362815		8.916	0.000459005		8.916	0.000269657
7.572	0.00057554	0.000430273	0.000114642	0.00028219		8.94	0.00036923		8.94	0.000262121
7.596	0.000535971	0.000407222	0.000160499	0.00028219		8.964	0.000354697		8.964	0.000281172
7.62	0.000530576	0.000530158	0.000171963	0.000181408		8.988	0.000302718		8.988	0.000279048
7.644	0.000535971	0.000591625	0.000240748	0.000161251		9.012	0.000338397		9.012	0.000255726
7.668	0.000541367	0.000430273	0.000206356	4.03128e-05		9.036	0.000298751		9.036	0.000258928
7.692	0.00053777	0.000507107	0.000252213	0.000362815		9.06	0.000384809		9.06	0.000251584
7.716	0.000523381	0.000537841	0.000183427	0.000161251		9.084	0.000332875		9.084	0.000254872
7.74	0.000557554	0.000322705	0.000160499	0.000241877		9.108	0.000456606		9.108	0.000274055
7.764	0.000492806	0.000453323	0.000160499	0.000241877		9.132	0.000341999		9.132	0.000282587
7.788	0.000471223	0.000530158	0.000149035	0.00028219		9.156	0.000265045		9.156	0.000253917
7.812	0.0005	0.000430273	0.000126106	0.00028219		9.18	0.000376322		9.18	0.000241309
7.836	0.000503597	0.000437956	0.000240748	0.000241877		9.204	0.000349305		9.204	0.000287181
7.86	0.00048741	0.000545524	0.000183427	0.000221721		9.228	0.00027244		9.228	0.000285332
7.884	0.00051259	0.000361122	0.000160499	0.000262033		9.252	0.000396315		9.252	0.00026221
7.908	0.000514388	0.000507107	0.000160499	0.000342659		9.276	0.000344285		9.276	0.000249671
7.932	0.000496403	0.000384172	0.000206356	0.000201564		9.3	0.000254828		9.3	0.000247862
7.956	0.000530576	0.000361122	0.000229284	0.000322503		9.324	0.000429009		9.324	0.000251375
7.98	0.00048741	0.000476373	0.000206356	0.000362815		9.348	0.000301936		9.348	0.000276216
8.004	0.000491007	0.00046869	0.000194892	0.000302346		9.372	0.000338028		9.372	0.000263879
8.028	0.0005	0.000507107	0.000286605	0.000262033		9.396	0.000298737		9.396	0.000241069
8.052	0.000473022	0.00044564	0.000194892	0.000221721		9.42	0.000297233		9.42	0.000287195
8.076	0.000460432	0.000345755	0.000160499	0.00028219		9.444	0.000421305		9.444	0.000301403
8.1	0.000444245	0.000484057	0.000149035	0.000262033		9.468	0.000369607		9.468	0.000246646
8.124	0.000417266	0.000407222	0.000240748	0.00028219		9.492	0.000242776		9.492	0.000271573
8.148	0.000469424	0.00049174	0.000263677	0.000262033		9.516	0.000354383		9.516	0.000227473
8.172	0.000456835	0.00049174	0.000263677	0.00028219		9.54	0.000340487		9.54	0.000225926
8.196	0.00044964	0.00044564	0.000149035	0.000241877		9.564	0.000351632		9.564	0.000240398
8.22	0.000413669	0.000437956	0.000229284	0.000181408		9.588	0.000287453		9.588	0.000238867
8.244	0.000426259	0.00044564	0.000149035	0.000322503		9.612	0.000273405		9.612	0.000253376
8.268	0.000465827	0.00044564	0.000206356	0.000322503		9.636	0.000309822		9.636	0.000230708
8.292	0.000384892	0.000376489	0.000252213	0.000141095		9.66	0.000346367		9.66	0.000245198
8.316	0.000442446	0.000361122	0.000103178	0.000262033		9.684	0.000282337		9.684	0.000201403
8.34	0.000446043	0.000338071	0.000183427	0.000141095		9.708	0.000481973		9.708	0.000216042
8.364	0.000413669	0.000307338	0.000183427	0.000302346		9.732	0.00034265		9.732	0.000193358
8.388	0.000397482	0.000345755	0.000183427	0.000161251		9.756	0.000215873		9.756	0.000202467
8.412	0.000426259	0.000437956	0.000252213	0.000302346		9.78	0.000227182		9.78	0.000206329
8.436	0.000408273	0.000361122	0.000183427	0.000201564		9.804	0.000263598		9.804	0.0002103
8.46	0.000404676	0.000407222	0.000171963	0.000322503		9.828	0.000312608		9.828	0.000219571
8.484	0.000415468	0.000399539	0.000229284	0.000120938		9.852	0.000349076		9.852	0.000202421
8.508	0.000419065	0.000376489	0.000149035	0.000181408		9.876	0.000310362		9.876	0.000233272
8.532	0.000399281	0.000307338	0.00021782	0.000161251		9.9	0.000334266		9.9	0.000253312
8.556	0.000399281	0.000376489	0.000206356	0.000161251		9.924	0.00035843		9.924	0.000257405
8.58	0.000420863	0.00024587	0.000240748	0.000262033		9.948	0.000382283		9.948	0.000224439
8.604	0.000343525	0.000353438	0.000194892	0.00028219		9.972	0.000306061		9.972	0.000212618
8.628	0.000392086	0.000345755	0.000343926	0.000302346		9.996	0.000254922		9.996	0.000232672
8.652	0.000401079	0.000368805	0.000149035	0.000302346
8.676	0.000341727	0.000291971	0.000240748	0.00028219
8.7	0.000399281	0.000284287	0.000194892	0.00028219
8.724	0.000338129	0.000384172	0.000229284	0.000302346
8.748	0.000379496	0.000307338	0.000137571	0.000241877
8.772	0.000455036	0.000291971	0.000194892	0.000423285
8.796	0.000422662	0.000330388	0.000194892	0.000161251
8.82	0.000386691	0.000353438	0.000137571	0.000342659
8.844	0.000372302	0.000276604	0.000263677	0.000382972
8.868	0.000381295	0.000322705	0.000229284	0.000382972
8.892	0.000347122	0.000291971	0.000183427	0.000221721
8.916	0.000383094	0.000368805	0.000126106	0.000302346
8.94	0.000446043	0.000291971	0.00021782	0.000241877
8.964	0.000361511	0.000284287	0.000263677	0.000181408
8.988	0.000357914	0.000199769	0.000229284	0.000221721
9.012	0.000323741	0.000215136	0.00021782	0.00028219
9.036	0.000341727	0.000284287	0.000229284	0.000181408
9.06	0.00032554	0.000276604	0.000286605	0.000100782
9.084	0.000336331	0.000253554	0.000183427	0.000403128
9.108	0.000345324	0.000291971	0.000114642	0.000181408
9.132	0.000345324	0.000376489	0.000171963	0.000201564
9.156	0.000302158	0.000322705	0.000137571	0.000262033
9.18	0.000338129	0.000361122	0.000171963	0.000362815
9.204	0.000334532	0.000353438	0.000252213	0.000221721
9.228	0.000330935	0.000299654	0.000137571	0.000322503
9.252	0.000370504	0.000291971	0.000183427	0.000241877
9.276	0.000334532	0.000253554	0.000194892	0.000342659
9.3	0.000366906	0.000238187	0.000160499	0.000302346
9.324	0.000345324	0.000184403	0.000149035	0.000201564
9.348	0.000383094	0.000315021	0.000229284	0.000181408
9.372	0.000345324	0.000207453	0.000183427	0.000161251
9.396	0.00032554	0.000291971	0.000240748	0.000262033
9.42	0.000341727	0.000230503	0.00021782	0.000221721
9.444	0.000307554	0.000238187	0.00021782	0.000241877
9.468	0.000327338	0.000261237	0.000114642	0.000382972
9.492	0.000314748	0.000284287	0.000194892	0.000221721
9.516	0.000318345	0.000230503	0.000137571	0.000241877
9.54	0.000327338	0.00026892	0.000126106	0.000221721
9.564	0.000359712	0.000199769	0.000229284	0.00028219
9.588	0.000372302	0.000322705	0.000194892	0.000221721
9.612	0.000309353	0.000284287	0.000275141	0.000241877
9.636	0.000321942	0.000253554	0.000114642	0.000463598
9.66	0.000338129	0.000276604	0.000240748	0.00028219
9.684	0.000343525	0.000230503	0.000149035	0.000161251
9.708	0.000289568	0.000253554	0.000183427	0.000262033
9.732	0.000314748	0.000253554	0.000114642	0.000181408
9.756	0.000311151	0.000207453	0.000183427	0.000201564
9.78	0.000293165	0.00026892	0.000114642	0.000262033
9.804	0.000294964	0.000230503	0.000240748	0.00028219
9.828	0.000269784	0.000230503	0.000171963	0.000262033
9.852	0.000305755	0.000215136	0.000206356	0.000322503
9.876	0.000291367	0.000376489	0.000149035	0.000181408
9.9	0.000305755	0.000199769	0.000171963	0.000161251
9.924	0.000271583	0.000253554	0.000229284	0.000201564
9.948	0.000289568	0.000215136	0.000206356	0.000322503
9.972	0.000314748	0.000353438	0.000206356	0.000221721
9.996	0.000278777	0.000184403	0.000275141	0.000221721
10.02	0.000298561	0.00024587	0.000126106	0.000302346
10.044	0.000278777	0.000184403	0.000263677	0.000241877
10.068	0.000258993	0.000238187	0.000275141	0.000262033
10.092	0.00027518	0.000215136	0.000275141	0.000221721
10.116	0.000251799	0.000238187	0.000126106	0.000141095
10.14	0.000271583	0.000176719	0.000309534	0.000241877
10.164	0.000293165	0.000207453	0.00021782	0.000241877
10.188	0.000276978	0.000299654	0.000160499	0.000302346
10.212	0.00026259	0.000207453	0.000275141	0.000262033
10.236	0.000296763	0.000230503	0.000194892	0.000342659
10.26	0.000296763	0.000299654	0.000160499	0.000262033
10.284	0.000278777	0.000192086	0.000194892	0.000302346
10.308	0.000242806	0.000230503	0.000160499	0.000221721
10.332	0.000278777	0.00022282	0.000240748	0.000241877
10.356	0.000241007	0.000192086	0.000149035	0.000201564
10.38	0.000271583	0.000276604	0.000252213	0.000322503
10.404	0.000291367	0.00022282	0.000206356	0.000161251
10.428	0.000267986	0.000192086	0.000194892	0.000362815
10.452	0.000289568	0.00022282	0.00021782	0.000181408
10.476	0.00025	0.000230503	0.00021782	0.000221721
10.5	0.000293165	0.000230503	0.000194892	0.000241877
10.524	0.000266187	0.000130619	0.000194892	0.000262033
10.548	0.000235612	0.000253554	0.000263677	0.00028219
10.572	0.000289568	0.000253554	0.000149035	0.000241877
10.596	0.000242806	0.00024587	0.000263677	0.000302346
10.62	0.000278777	0.000261237	0.000206356	0.000362815
10.644	0.000273381	0.00024587	0.000160499	0.000221721
10.668	0.000314748	0.000261237	0.000171963	0.000342659
10.692	0.000253597	0.000199769	0.000229284	0.000241877
10.716	0.000221223	0.000192086	0.000171963	0.000241877
10.74	0.000318345	0.000176719	0.000252213	0.000181408
10.764	0.000267986	0.000284287	0.000240748	0.00028219
10.788	0.000260791	0.000215136	0.000252213	0.000221721
10.812	0.00025	0.000199769	0.000171963	0.000221721
10.836	0.000251799	0.000238187	0.000252213	0.000302346
10.86	0.00026259	0.000215136	0.000240748	0.00028219
10.884	0.000258993	0.00022282	0.000183427	0.00028219
10.908	0.000267986	0.000238187	0.000183427	0.00028219
10.932	0.00030036	0.000238187	0.000229284	0.00028219
10.956	0.000266187	0.000192086	8.02495e-05	0.000322503
10.98	0.000271583	0.00026892	0.000183427	0.000161251
11.004	0.000253597	0.000169036	0.000206356	0.00028219
11.028	0.000264388	0.000238187	0.000137571	0.000181408
[truncated: 90 more rows]

## Sheet: Figure 4a
200-photon groups
[truncated: 9,712 more rows]

## Sheet: Figure 4b
Time (min)	Percentage Q1	Percentage Q2
[truncated: 13 more rows]

[truncated: 15 more sheets: Figure 4c, Figure 5b, Figure 5c, Figure 5d, SI Fig S1, SI Fig S2, SI Fig S3, SI Fig S4, SI Fig S5, SI Fig S6, SI Fig S7, SI Fig S8, SI Fig S9, SI Fig S10, SI Fig S11]
